# Supplementary material for: Mining and Validation of Novel Umami Peptides in Non-Alcoholic Beer by Integrating Machine Learning Prediction, Molecular Docking, and Sensory Validation, and Their Multidimensional Sensory Impacts on Beer Body
Source: Foods. 2026 May 11;15(10):1671. doi: 10.3390/foods15101671 (PMC13205247; doi:10.3390/foods15101671)
Supplement: Supplementary file 1 [file foods-15-01671-s001.zip]

Archive with 7 entries (7 files):
- Supplementary S1 Polypeptide FASTA Format Converter.html
- Supplementary S2 Peptide Basic Chemical Symbol Calculator.html
- Supplementary S3 Umami peptide prediction tool based on the iUmami-SCM model.html
- Supplementary S4 Objective scoring tool for beer sensory evaluation.html
- Supplementary S5 Online beer review corpus and multidimensional scoring of beer sensory attributes.xlsx
- Supplementary S6 Informed consent form.pdf
- Supplementary S7.pdf
