# Supplementary material for: Mining and Validation of Novel Umami Peptides in Non-Alcoholic Beer by Integrating Machine Learning Prediction, Molecular Docking, and Sensory Validation, and Their Multidimensional Sensory Impacts on Beer Body
Source: Foods. 2026 May 11;15(10):1671. doi: 10.3390/foods15101671 (PMC13205247; doi:10.3390/foods15101671)
Supplement: Supplementary file 1 [file foods-15-01671-s001.zip › Supplementary S5 Online beer review corpus and multidimensional scoring of beer sensory attributes.xlsx]

## Sheet: Sheet1
number	beer_name	beer_style	Beer body description	Color matching the style	Clarity and luster	Foam color and fineness	Head retention and lacing	Malt aroma	Hop aroma	Yeast fermentation character	Aroma complexity and balance	Cleanliness (absence of off-flavors)	Sweetness	Bitterness	Acidity	Saltiness	Umami/savoriness	Body/fullness	Carbonation / Mouthfeel crispness	Smoothness / Creaminess	Balance and structure	Finish cleanliness	Aftertaste persistence
1	Sausa Weizen	Hefeweizen	A lot of foam. But a lot. In the smell some banana, and then lactic and tart. Not a good start. Quite dark orange in color, with a lively carbonation (now visible, under the foam). Again tending to lactic sourness. Same for the taste. With some yeast and banana.	6.1	6.1	6.1	6.1	6.1	6.1	7.5	6.1	6.1	6.1	6.1	7	6.1	6.1	6.1	7.7	6.1	6.1	6.1	6.1
2	Red Moon	English Strong Ale	Dark red color, light beige foam, average. In the smell malt and caramel, not really light. Again malt and caramel in the taste, not bad in the end. Maybe a note of honey in teh back, and a light fruitiness. Average body. In the aftertaste a light bitterness, with the malt and red fruit. Nothing exceptional, but not bad, drinkable beer.	7.2	5.7	7.5	5.7	7.3	5.7	5.7	5.7	5.7	7.3	6.3	5.7	5.7	5.7	5.7	5.7	5.7	5.7	5.7	5.7
3	Black Horse Black Beer	Foreign / Export Stout	Almost totally black. Beige foam, quite compact, not bad. Light smell, just a bit of roast, and some hop. A bit too light. The taste is light oo, and drinkable, with some malt, roast, hints of coffee. Nothing exceptional, but after all drinkable and pleasant. Light to average body. In the aftertaste some dust, somr roast, hint of caramel, and a bit of bitterness. No defect, drinkable, not bad.	7.2	5.7	7.5	5.7	7.3	7.5	5.7	5.7	5.7	7.3	6.3	5.7	5.7	5.7	5.7	5.7	5.7	5.7	5.7	5.7
4	Sausa Pils	German Pilsener	Golden yellow color. White, compact foam, quite creamy. Good appearance. Fresh smell, with good hop. Quite dry, with a good grassy note. Hay. Fresh and pleasant. More sweet in the mouth, with honey. The hop comes back in the end, and in the aftertaste. Not bad, but a bit too sweet for a pils. In the end some vanilla and camomile note. In the aftertaste, too. Though the hop, a bit too sweet. Hones…	8	6.5	8.3	6.5	6.5	8.3	6.5	6.5	6.5	8.1	6.5	6.5	6.5	6.5	6.5	6.5	8.5	6.5	6.5	6.5
5	Cauldron DIPA	American Double / Imperial IPA	According to the website, the style for the Caldera Cauldron changes every year. The current release is a DIPA, which frankly is the only cauldron I'm familiar with (it was an IPA/DIPA the last time I ordered a cauldron at the horsebrass several years back). In any event... at the Horse Brass yesterday. The beer pours an orange copper color with good head retention and lacing. The nose is all hop…	8	6.5	6.5	8.5	8.1	8.3	6.5	6.5	6.5	8.1	7.1	6.5	6.5	6.5	6.5	6.5	6.5	6.5	6.5	6.5
6	Caldera Ginger Beer	Herbed / Spiced Beer	Poured from the bottle into a Chimay goblet. Appearance: Pours a slightly cloudy yellow/orange color with a half finger of fluffy white head. The head fades to a small layer on top of the pour. Smell: Very light and crisp. I'm definitely picking up the ginger, but it's not overly powerful. There is a slight sweetness from the malt as well. Taste: Very light and refreshing. The ginger shows up rig…	9	5.7	9	7.7	9	7.7	7.7	7.7	7.7	7.7	7.7	7.7	7.7	7.7	5.2	9	9	7.7	7.7	7.7
7	Caldera Ginger Beer	Herbed / Spiced Beer	22 oz bottle from "Lifesource" Salem. $3.95 Nice golden clear beer body with a nice sized frothy/creamy white head. Ok aromas..mainlly a bit of ginger speice and some bready malt..simple nice Taste very nice indeed..nice spicy ginger backed with slightly caramel maltiness..simple again but i like . Liked the mouthfeel of this one..very forward carbonation which helps the ginger effect and a linge…	8.4	8.9	8.7	6.9	8.5	6.9	6.9	6.9	6.9	8.5	6.9	6.9	6.9	6.9	6.9	8.5	8.9	6.9	6.9	8.5
8	Caldera Ginger Beer	Herbed / Spiced Beer	Bottle says "Malt beverage brewed with Ginger and ginger added" Sounds redundant to me, but lets move on. Pours a bud light yellow with a tiny white head of small bubbles. The beer is almost as clear as a glass of water with some food coloring in it. Aroma of light ginger, a very light malt aroma but primarily odorless on the malt side. I wouldn't be completely surprised if there were some adjunc…	8.4	8.9	8.7	6.9	8.5	6.9	6.9	6.9	6.9	6.9	6.9	6.9	6.9	6.9	6.9	8.5	6.9	6.9	6.9	6.9
9	Caldera Ginger Beer	Herbed / Spiced Beer	I'm not sure why I picked this up... I like ginger, and it was reasonably cheap compared to the other beers I was looking at. Pours a pale golden color with smallish head. Nose is largely uneventful, some ginger in there, a bit of pear, but mainly normal lager. Taste is pretty good, bringing a bit more of the ginger to the fore. MF was a bit fizzy, not terrible though. Easy drinker, I had no prob…	7.6	6.1	6.1	6.1	6.1	6.1	6.1	6.1	6.1	6.1	6.1	6.1	6.1	6.1	6.1	6.1	6.1	6.1	6.1	6.1
10	Caldera Ginger Beer	Herbed / Spiced Beer	Poured from a 22oz bomber into my Drie Fonteinen tumbler. Hazy titanium yellow body (which catches the shadows forming a beautiful mysterious gradient) with an incredibly dense pillow of magnolia cream. Heavy persistent head and rich creamy lacing. Pale malt, asian pear, and a hint of citrus in the nose. A vaguely tropical lager... Tastes very much like a well done APA, with a nice balance of pal…	9	6.5	8.5	9	9	9	8.5	8.5	9	8.5	9	8.5	8.5	9	8.5	8.5	9	8.5	8.5	9
11	Caldera Ginger Beer	Herbed / Spiced Beer	OK, so the only reason I bought this while shopping at Whole Foods was because I've never had a "ginger beer" unless it was ginger ALE...and we all know that's not the kind of "beer" we're interested in on this site! I was very excited to try this one!... When poured out it looks like a cheapo macro lager at first sight, then the slowly fading head suggests otherwise. The body is crystal clear an…	7.6	8.1	7.9	6.1	6.1	7.9	6.1	6.1	6.1	7.7	3.6	6.1	6.1	6.1	8.1	6.1	3.3	6.1	6.1	6.1
12	Caldera Ginger Beer	Herbed / Spiced Beer	Notes from 6/24 A: Bright golden glowing beer in a moment of clarity with a lively white head of feathery fluff S: The ginger is definitely there, or am I smelling my Indian dinner? Almost cake-like in its malt aroma, sharply bready with a slight edge of sweetness T: Nice clear malty throat taste, reminds me of strands of complex sugars and grains, ginger is more subtle than I expected, more of a…	9	9	9	7.7	9	7.7	7.7	9	7.7	7.7	7.7	7.7	7.7	7.7	7.7	9	7.7	7.7	7.7	7.7
13	Caldera Ginger Beer	Herbed / Spiced Beer	22 oz. bomber, A: Pours a clear yellow with a mild white head, good retention. S: Great nose of ginger, honey, perfume. T: Rather light upfront, it reminds me of Lawnmower, with a hint of ale fruitiness/Kolsch-like almost. Good ginger honey notes on the back end, not taking over the beer in any way. The ginger flavour is clear, but I wanted it to come out a little more in the end. M: Very light-b…	8.4	8.9	8.7	8.9	6.9	6.9	6.9	6.9	6.9	8.5	6.9	6.9	6.9	6.9	4.4	6.9	6.9	6.9	6.9	6.9
14	Caldera Ginger Beer	Herbed / Spiced Beer	Is it possible for a bottle to be a novelty product? I bought it cause it's the only bottle of Caldera I've ever seen, so I guess so. Stoked to be the first to review a beer! That's a lot of responsibility so I might as well give it a thorough review. Poured into my New Belgium Tulip. A - Clear golden color with a bright white 1" head that slowly fades to a ring around the top. Lacing is minimal,…	8	8.5	8.3	8.5	6.5	6.5	6.5	6.5	6.5	8.1	6.5	6.5	6.5	7.2	4	6.5	6.5	6.5	6.5	6.5
15	Caldera Oatmeal Stout	Oatmeal Stout	Brown in color, somewhere between a porter and a brown ale. Lacking in aroma, but no off stuff. Same with the taste, lacking flavor, complexity, just went with smoothness. No off flavors though, so I can't say this is bad, just unadventurous, especially for Caldera, whom I think is generally underrated. You really have to search to pull anything out of this in terms of the usual chocolate/coffee …	8	6.5	6.5	6.5	8.1	6.7	6.5	6.5	6.5	6.5	6.5	6.5	6.5	6.5	6.5	6.5	8.5	6.5	6.5	6.5
16	Caldera Oatmeal Stout	Oatmeal Stout	Caldera presents yet another circumstance where the brewery does not operate a brewpub, doesnt bottle their beers, and is located 300 miles from my home. To review their beers I traveled to their hometown of Ashland, OR and drank at the Ashland Creek Bar and Grill. This may have been a mistake. Though I had other reasons to visit Ashland, its disappointing (to say the least) to travel 300 miles a…	8	6.5	6.5	6.5	6.5	6.7	6.5	6.5	7.7	6.5	6.5	6.5	6.5	6.5	6.5	6.5	6.5	6.5	6.5	6.5
17	Caldera OBF 15	American Pale Lager	More of a 'dry' than a lager, tasted at the 2002 Oregon Brewers Festival. Orange color, orange flavor in nose. Light malts and fairly aggressively hopped; yet it is not very bitter. Interesting taste, complex and subtle. Light yet flavorful. Mouthfeel is full and round. Finish is clean and smooth. Aftertaste is slightly bitter. Nice beer. Would be a great beer to sip during a hot summer day.	8.5	8.5	8.5	8.5	8.5	8.5	8.5	9	9	8.5	9	8.5	8.5	9	8.5	8.5	9	8.5	8.5	8.5
18	Rauch Ãr Bock	Rauchbier	Pours a murky light brown with a 1 inch fizzy tan head that settles to a film on the top of the beer. Small dots of lace slowly drip back into the remaining beer on the drink down. Smell is of smoked meat, smoked cheese, campfire smoke, etc. Taste is of smoked meat/cheese, campfire smoke, wood, and a slight cocoa/coffee flavor on the finish. The aftertaste is also cocoa/coffee with just a hint of…	8.4	4	8.7	6.9	8.5	6.9	6.9	6.9	6.9	6.9	6.9	6.9	6.9	6.9	6.9	8.5	6.9	6.9	6.9	6.9
19	Rauch Ãr Bock	Rauchbier	Faint sudsy head with some with some dissipating fine surface. Light ruddy brown. Some lace. Smokiness in the nose along with pickling vinegar (faint), and some slightly musty malt. Plenty of bitter, slightly tangy, tannic beech smoke. Traces of sweet toffee on the finish. Feel is standard, smooth, but went flat quite fast.	8	6.5	6.5	6.5	8.1	6.5	6.5	6.5	6.5	8.1	7.1	2.9	6.5	6.5	6.5	4	8.5	6.5	6.5	6.5
20	Rauch Ãr Bock	Rauchbier	A new arrival to the West TN area... Pours quite a bit lighter than I was expecting. Almost like a brown ale? Good head retention though... Smoky bacon aromas upfront mesh with a sweet maltiness... This is definitely very smoky but not overpoweringly so... Its subtle at times and powerful at others on the nose... Like being in a smokehouse after the meat has already been removed... Very interesti…	8.4	6.9	6.9	6.9	8.5	6.9	6.9	6.9	6.9	8.5	6.9	6.9	6.9	6.9	6.9	6.9	6.9	6.9	6.9	6.9
21	Rauch Ãr Bock	Rauchbier	Sampled 10/30/11 - Transferring the notes. A ruby pour with a half finger, off white head. Opaque. Smells like bacon it's so smoky. Very much a wood smoked scent, great on an autumn night. The flavor is full but not overbearing, smoky with a hint of sweetness. I dig this a lot, will seek out other rauchbiers for some comparison.	8.4	6.4	8.7	6.9	6.9	6.9	6.9	6.9	6.9	6.9	6.9	6.9	6.9	7.6	6.9	6.9	6.9	6.9	6.9	6.9
22	Rauch Ãr Bock	Rauchbier	This is my first rauchbier. Pours a burnt amber. Good head. Holy smoked meat! This has huge beef jerky on the nose. Salty smoked meat goodness. Tastes about the same as it the nose. Wood, smoked meat, cured meat, soy sauce. This is delicious for the first 6-8oz, then it gets to be a little much. I imagine after having this a few times, you appreciate the flavors more. Maybe I should've picked a t…	8.4	6.9	6.9	6.9	6.9	6.9	6.9	6.9	6.9	6.9	4.4	6.9	8.1	8.1	6.9	6.9	6.9	6.9	6.9	6.9
23	Rauch Ãr Bock	Rauchbier	A: Pours a rich, ruby color, clear. Maybe a finger of off-white head. Thin cap with thick ring of bubbles around the edge of the glass. Light lacing. S: Wow. Smoked meat balanced by caramel, bready sweetness. I wish they would make this smell into a cologne..no shit, I'd wear it to special occasions. T: Taste is equally as good. Smoked meat with just a hint of peet. The nice thing about this beer…	9	9	9	9	9	9	7.7	9	7.7	9	7.7	7.7	7.7	8.4	7.2	7.7	9	9	7.7	7.7
24	Rauch Ãr Bock	Rauchbier	Pours a mahogany color, rich, with a tan head. a finger, didn't stick around. Holy smokes! This is one of the most smokiest beer I've ever had! BUT. It's balance and not one sided. Smoke, cured bacon, rich caramel malts. More smoke. Ok, maybe it one sided, but it's heavenly. Rich caramel malts and salty cured bacon strips. Bacon lover right here, so, I don't feel the need to go on. Lighter, but m…	8.4	6.9	8.7	6.9	8.5	6.9	6.9	6.9	6.9	8.5	6.9	6.9	8.1	7.6	6.9	6.9	6.9	6.9	6.9	6.9
25	Rauch Ãr Bock	Rauchbier	Pours light caramel brown with reddish highlights. The crisp white head doesn't hang around long, but quickly dissipates to a thin ring. Aroma is intense meaty smokyness. Underneath is a mild malty sweetness. Taste is really interesting. The smoked meat quality is retained, but there is also a generous earthy, woody character. Caramel and toffee really round things out. Finishes with a mildly dry…	8.8	7.3	9	7.3	8.9	7.3	7.3	7.3	7.3	8.9	7.3	7.3	7.3	9	4.8	7.3	7.3	7.3	7.3	7.3
26	Rauch Ãr Bock	Rauchbier	Poured a slightly cloudy deep amber/red color with a thin soap ring of head. The smell is amazing, big bacony smoked pork Rauch goodness. The taste follows the flavors nicely with a big smoked malt flavor with a nice bit of underlying sweetness, very pork like and very flavorful. Has a nice light bitterness in the finish that helps even it out very well. The mouthfeel is very slick and oily. Grea…	8.8	5.3	7.3	7.3	8.9	7.3	7.3	7.3	7.3	7.3	7.9	7.3	7.3	7.3	4.8	7.3	7.3	7.3	7.3	7.3
27	Rauch Ãr Bock	Rauchbier	Big thanks to N2168 for knocking this off my wants. Poured into a stone nonic and shared with my buddy Ryan. This was quite delicious. The pour made it seem a little lacking in carbonation, and while indeed it was light in carbonation I think it would have been awkward if it had been heavier considering the taste profile. This beer does such a good job of hitting the sweet and savory side of smok…	7.3	7.3	7.3	7.3	7.3	7.3	7.3	7.3	7.3	8.9	7.3	7.3	7.3	8.5	7.3	8.9	7.3	7.3	7.3	7.3
28	Rauch Ãr Bock	Rauchbier	On tap last night at the Caldera Tap House. Pours a bright and clear brown color, with a small white head. Aromas are quite potent. Lots of interesting smoke notes here, smoked meat, charred wood, like a camp out in a glass. Very nice. Flavor is like the nose, but toned down just a bit. Light caramel, bready, and slightly sweet up front. Beer then settles Into a smoke house flavor, hints of charr…	9	9	9	8.1	9	8.1	8.1	8.1	8.1	9	8.1	8.1	8.1	8.8	8.1	8.1	9	8.1	8.1	8.1
29	Rauch Ãr Bock	Rauchbier	22 oz. Think I picked this up in Chicago Binny's Oak Park. Solid amber/brown pour, half finger of off white head disappated to a ring, but lasted. Smoked malt, peat, canadian bacon and some malty caramel. Starting out real well. Taste, solid dose of smoked ham, bacon, peat and a woodiness. Caramelly malt body is there, almost some faint raisin or apple cider, then finishes with solid bbq. The rea…	8	6.5	8.3	6.5	8.1	6.5	6.5	6.5	6.5	8.1	6.5	6.5	6.5	6.5	6.5	6.5	8.5	6.5	6.5	6.5
30	Rauch Ãr Bock	Rauchbier	Poured into a 1/2 liter stein a deep rich amber/bronze with a fluffy one finger head that took its time fading.Sweet smoke,brown,sugar,a bit of alcohol in the nose,mellow and sweetish,I found it appetizing.Cherry wood sweetness and light peppery spice in the nose,its gentle sweet smoke instead of in your face,mellow but assertive enough.A real nice smoked bock beer,I will grab a few of these this…	8.8	7.3	7.3	7.3	7.3	7.3	7.3	7.3	7.3	8.9	7.3	7.3	7.3	8	7.3	7.3	7.3	7.3	7.3	7.3
31	Rauch Ãr Bock	Rauchbier	A- Semi aggressive pour produces a 1-1/2 finger very light brown head that rests atop a beautiful deep copper colored beer with nice clarity. Nicve lacing. S- Very similar to a smoked porter but more smoke. The smoke smell is beautiful. It smells like a campfire and the cherry wood is definitely present. Excellent smelling beer. T- WOW! They were not kidding on the bottle when they said it has an…	9	8.5	8.5	9	9	8.5	8.5	9	8.5	8.5	8.5	8.5	8.5	8.5	8.5	9	9	8.5	8.5	8.5
32	Rauch Ãr Bock	Rauchbier	Look: Burnt orange in color with 1/4 inch head and no retention but did have some lacing Smell: This beer smells like a campfire in a bottle also reminds me of burnt oak chips or smoked salmon Taste: The flavor is this beer is quite unique. The smokiness is there in abundance and is pretty much just liquid smoke. Again the taste does follow suite with the noise there is a big smoked salmon flavor…	6.5	6.5	6.5	8.5	6.5	6.5	6.5	6.5	6.5	6.5	4	6.5	6.5	6.5	6.5	8.1	6.5	6.5	6.5	6.5
33	Rauch Ãr Bock	Rauchbier	Bottleshare from Darthkostrizer with BHOBS and Alucard4 Pours a hazy reddish brown with a very quick dissipating bubbly head. No retention obviously. Holy shit. Smells exactly like uncooked applewood smoked bacon and/or smoked salmon(not fishy). Very nice yet strong smoke. Tastes just like it smells. Very strong different smoky flavor but Good. Good carbonation. Smooth and Medium bodied. Overall …	8.8	5.3	7.3	7.3	7.3	7.3	7.3	7.3	7.3	7.3	7.3	7.3	7.3	7.3	7.3	8.9	9	7.3	7.3	7.3
34	Rauch Ãr Bock	Rauchbier	Amber to yeloowcolored, was expecting darker, kind of even had a good degree of clarity to it. Holy cherry wood campfire smoke! This smelled just like you were out in the woods. Whoa, I could only take a small sip at first, massive liquid smoke feeling in the mouthfeel. Ugh. Its not so much as 'bad' as opposed to 'challenging'. I must admit, I could not even finish a taster of it. This is the mos…	7.6	6.1	6.1	6.1	6.1	6.1	6.1	6.1	6.1	6.1	6.1	6.1	6.1	6.1	6.1	6.1	6.1	6.1	6.1	6.1
35	Rauch Ãr Bock	Rauchbier	Pours a brilliant black with ruby tones and a 1-finger tan head. Weak retention and lace, as expected from such a malty brew. The nose is a smoky, malty blast of barbequed pulled pork, woodsmoke and brown sugar with undertones of baked apples and peaches. Nothing over-the-top here- good balance and elegance in the aromas. And I dunno if it's just me and my mental associations, but I could swear I…	8.4	8.9	8.7	6.9	8.5	6.9	6.9	6.9	6.9	8.5	6.9	6.9	6.9	6.9	6.9	6.9	6.9	6.9	6.9	6.9
36	Rauch Ãr Bock	Rauchbier	I have been thinking of picking up a bottle of this for a while pours a deep deep red, glowing, standing out a lot smell of slight smoke, peat, a bit of cherry, bbq Taste is mostly peated malt smoke, a lot of it...i was expecting more smokey, not peated. still a bit of darker, roasted fruits, a bit of burnt sugar, some peanut but overall makes it pretty unique. Mouthfeel is really smooth, lower c…	7.6	6.1	6.1	6.1	7.7	6.1	6.1	6.1	6.1	6.1	3.6	6.1	6.1	6.1	6.1	6.1	8.1	6.1	6.1	6.1
37	Rauch Ãr Bock	Rauchbier	"Warning, this beer has an intense smoke flavor." Warning...'cuz the flavor may cause me to overdose? I'll leave it at that and hope I don't O.D. off this 22 ounce bottle. On to the beer: The chestnut colored body is a looker in the stange glass. On top, the head has a beige color, a somewhat creamy texture, several groupings of lace sticking around and retention. The rauch part is done extremely…	8.8	7.3	9	7.3	8.9	9	7.3	7.3	7.3	8.9	7.3	7.3	7.3	7.3	7.3	7.3	9	7.3	7.3	7.3
38	Rauch Ãr Bock	Rauchbier	A-Bright, crystal clear, copper with a medium tan head that slowly fades to a thin cap and leaves light lace. S-Campfire smoke with a subtle hit of applewoods smoked bacon. Sweet caramel malt and spicy pepper notes accent in the background. T-Yes, this is a smoked brew but it never comes off as over the top. In fact it is about as perfect as it can get. Dry, woody smokiness and spicy, herbal hops…	8.8	9	9	7.3	8.9	9	7.3	7.3	7.3	8.9	7.3	7.3	7.3	7.3	4.8	7.3	9	7.3	7.3	8.9
39	Rauch Ãr Bock	Rauchbier	Overall a really nice and interesting beer. I saw this on the shelf and hadn't tried anything yet from this brewery but looked interesting. Figured I would try it. It was really a nice beer. It definitely had a lot of smoky and meaty flavor to it! Very interesting and nice beer overall, I would drink it again.	6.5	6.5	6.5	6.5	6.5	6.5	6.5	6.5	6.5	6.5	6.5	6.5	6.5	7.7	6.5	6.5	6.5	6.5	6.5	6.5
40	Rauch Ãr Bock	Rauchbier	Amber brown in color with very little head but a nice ring. Nicely carbonated. Smells like a camp fire, malts have a good sweet character with an abundance of smoke. Taste is quite good with smokiness being pungent but not overwelming. A sweet tasting bock with smokiness coming through around mid drink with a smooth mellow finish. A good warming smoky beer.	8.8	7.3	7.3	7.3	7.3	7.3	7.3	7.3	7.3	8.9	7.3	7.3	7.3	7.3	7.3	7.3	9	7.3	7.3	7.3
41	Rauch Ãr Bock	Rauchbier	Poured from a bomber into a shaker pint glass. A: Clear, dark amber color with one finger of diminishing off-white foam head. Light lacing remains on the glass. S: Sweet woodsmoke is intense, developing fruity and savory complexity that distinguishes itself above the Bavarian archetypes. T: Begins off-dry, with caramel and sharp woodsmoke that becomes more dry by the middle. Acidity flares early …	8.4	8.9	8.7	8.9	8.5	6.9	8.3	6.9	8.1	8.5	6.9	6.9	6.9	8.1	4.4	8.5	6.9	6.9	6.9	5.1
42	Rauch Ãr Bock	Rauchbier	Complex enjoyable smoked. Tasty rich malt,caramel, woody,spicey, and balanced. Leans a tad to sweetness rather than bitterness. The smoke is significant in the aroma but not overwhelming. Above average mouthfeel. Yellow coloured body. Most drinkable.Thanks Augustgarage.	9	8.1	8.1	8.1	9	8.1	8.1	9	8.1	9	8.7	8.1	8.1	8.8	8.1	8.1	8.1	9	8.1	8.1
43	Rauch Ãr Bock	Rauchbier	This beer pours a dark amber color, with a perfect size head that did dispate quickly. The smell is strongly of malts, and a smokyness. The taste starts off very malty, smoked flavors, then finishs with a smoked sausage like flavor. The aftertaste is strongly of a smoked meat; and the flavor stays on your palette for some time, also nicely carbonated. Overall fantastic beer, very odd, but still e…	9	7.7	7.7	7.7	7.7	7.7	7.7	7.7	7.7	7.7	7.7	7.7	7.7	7.7	7.7	7.7	7.7	7.7	7.7	7.7
44	Rauch Ãr Bock	Rauchbier	This is the first Rauchbier that I have reviewed. I had it at the Bier Stein in Eugene, OR. -a dark but translucent amber with a small head that remains on the edge, with slight lacing in the middle -aroma: smoked bacon, smoky wood flavor (cherry, beechwood), smoke in general -medium carbonation -crisp lager flavor at the beginning that is then overwhelmed by the smoky flavor, some caramel undert…	8.4	6.9	6.9	8.9	8.5	6.9	6.9	6.9	6.9	8.5	6.9	6.9	6.9	6.9	6.9	8.5	6.9	6.9	6.9	6.9
45	Rauch Ãr Bock	Rauchbier	Pours a rich burnt caramel hue with some deep amber hues... dark for a rauchbier. a surprisingly dark tan head slowly fades and leaves ample lacing. aroma is pungently smokey... sweet malt, sweet smoke, and some salted caramel in the nose. the taste, as expected, is smokey. Not the smokiest or most pungent smoke profile I've experienced, but damn up there. and I think it's the intense rich malt a…	8.4	6.9	8.7	8.9	8.5	8.7	6.9	6.9	6.9	8.5	4.4	6.9	6.9	7.6	8.9	6.9	6.9	6.9	6.9	6.9
46	Rauch Ãr Bock	Rauchbier	On draught at The Beer Stein, Rauch r Bock is chestnut brown with a small off-white head that leaves no lace. Nice glow to it though. Smell is smokey and sweet. Both cherry and beechwood were used, but I'm getting mostly cherry in the nose. Taste is really quite smokey, the beechwood really asserting itself here, although the sweetness of the cherry wood and the malt is no slouch either. The smok…	8.4	6.9	8.7	6.9	8.5	6.9	8.3	6.9	6.9	6.5	6.9	6.9	6.9	6.9	6.9	6.9	8.9	4.7	6.9	6.9
47	Rauch Ãr Bock	Rauchbier	Got this in a 22 ounce bomber. It poured a deep bright brown with a pretty small head. Aromas of smoked kielba, and dark roasted malts. This beer was OK but for a style that I like so much it did'nt really please as much as I thought it would. It had a nice amount of smokiness to it. Really obvious and pretty strong but not charred. But the oily consistency of the beer along with the huge saltine…	8.4	6.9	6.9	6.9	6.9	6.9	6.9	6.9	6.9	6.9	6.9	6.9	6.9	6.9	6.9	6.9	6.9	6.9	6.9	6.9
48	Rauch Ãr Bock	Rauchbier	When I'm in the mood for something different from my usual assortment of IPA's I usually reach for a smoked beer like a Rauchbier or Porters. Wow this is the mother load of smoked dominance. Nothing subtle about this liquid smoke bomb. Concentrated ash and dried aromatic kindling. Damp Tobacco just adds to the one sided affair. If I had to reach for some balance there is a faint raisin type sweet…	6.5	6.5	6.5	6.5	6.5	6.5	6.5	6.5	6.5	6.5	6.5	6.5	6.5	7.2	6.5	6.5	6.5	6.5	6.5	6.5
49	Rauch Ãr Bock	Rauchbier	22oz bottle. Pours clear amber with a tight, half inch head of bone. Thin but webbed lacing and a partial skim coat for the duration. Aromatics lead off with a blast of smoked malts and caramel. Quite meaty and plump with plenty of doughy malt and smoldering wood. Very nice. Medium bodied with a crisp, slightly tacky mouthfeel. A hint of chew adds some substance. Sweet malt and wafting smoke star…	9	9	8.5	9	9	8.5	8.5	8.5	9	9	8.5	8.5	8.5	9	6	8.5	8.5	8.5	8.5	8.5
50	Rauch Ãr Bock	Rauchbier	A - Poured out of a bottle into a tulip glass. Lots of bubbles, almost transparent, rust-red color. No head. S - Smoky, smoke smoke. Smells like right after I get the BBQ going but before I throw any meat on the grill. I also get a green olive scent at the beginning. T - Smoke. Burnt wood. Sweet malt at the end. No bitterness at all. I think the smoke mellows out the intense malt sweetness that u…	8	8.5	6.5	6.5	8.1	6.5	6.5	6.5	6.5	8.1	4.6	6.5	6.5	6.5	6.5	6.5	6.5	6.5	6.5	6.5
51	Rauch Ãr Bock	Rauchbier	Deep cherry body with a faint beige head the recedes to nothing. No cap, no wisp ring, no lacing. Can't say this looks like anything special. Smokey and spicy summer sausage is all I can smell no matter how I try. It is however a wonderful aroma that I really enjoy. Wow! We have liquid bacon in a glass here! Although initially the cured meat taste is so intense I can't look past it, I was finally…	7.7	7.7	9	3	7.7	7.7	7.7	9	8.9	9	7.7	7.7	7.7	7.7	5.2	9	7.7	7.7	7.7	7.7
52	Rauch Ãr Bock	Rauchbier	Poured from a 22oz bomber into my Ayinger Celebrator Doppelbock glass. Brilliantly clear rufous body with faint sienna then amber highlights. A faint yellow-ish beige head persists. Light soapy lacing. Melanoidin drenched smoked dark brown sugar laden bready malt aromatics. Simple but absolutely entrancing - takes hold of your reptile brain like bacon. Sweet fruity malty palate entry suffused wit…	8.4	8.9	8.7	8.9	8.5	6.9	8.3	6.9	6.9	8.5	6.9	6.9	6.9	6.9	6.9	6.9	6.9	6.9	6.9	6.9
53	Rauch Ãr Bock	Rauchbier	I shared this bottle with tenderbranson69, picked up at Al's of Hampden. Poured chilled from the 22oz into a tulip and snifter. a - a beautiful bronze color w/ ruby highlights, mild haziness w/ translucent clarity and thin cream cap which settles to a ring of tiny beads of carbonation S - There is a very intricate aroma of sweet malt combined with woody smokiness. The hardwood aroma is earthy wit…	9	8.5	8.5	8.5	9	9	9	8.5	8.5	9	9	8.5	8.5	9	8	9	8.5	8.5	8.5	8.5
54	Rauch Ãr Bock	Rauchbier	22oz brown bomber with no freshness date. Decent sized head with a faint crackle but still a sticky lace, bright amber color. Smells of wood smoke, dry and not bacon-ish with a thick maltiness and peppery alcohol. Big body, slick and smooth. Yeah, the smoke is big but not over the top ... Dry and almost ashy. Malt stands tall with tones of toasted bread, treacle, dried grass. Mild hopping goes a …	9	8.1	8.1	8.1	9	9	8.1	8.1	9	8.1	8.1	8.1	8.1	8.1	9	8.1	9	8.1	8.1	8.1
55	Rauch Ãr Bock	Rauchbier	A: Quite a ruby red hue... deep, rich, almost sporting a soft glow. There's a bit of a sandy colour in the head. Not much for lacing, but the glass seems to be playing a role in that, as it has had a couple different brews in it, all of which laced poorly. S + T: I thoroughly enjoy a good rauch, and this one performs quite well in the traditional 'ham and cheese sandwich' sense. It's not overly s…	7.2	5.7	5.7	7.7	5.7	5.7	5.7	5.7	5.7	5.7	5.7	5.7	5.7	6.4	5.7	5.7	5.7	5.7	5.7	5.7
56	Rauch Ãr Bock	Rauchbier	Pours dark amber with a short white fizzy head that fades fast. Aroma is BBQ and smoked pork, some sweet malt and a touch of chocolate. Flavor starts out like a smoked pork sandwhich, nice smooth lagered finish. Smoke and sweet malt stick in the mouth something fierce. A beer that performs as advertised, smoke meat and lager all in one, not really a style I want more than one of but still tasty.	8.8	7.3	9	7.3	8.9	7.3	7.3	7.3	7.3	8.9	7.3	7.3	7.3	7.3	7.3	7.3	9	7.3	7.3	7.3
57	Rauch Ãr Bock	Rauchbier	This beer pours a very clear and attractive shade of ruby brown. Much less dark than I had anticipated, and carrying a diminutive, but attractive head of parchment foam that leaves very nice lace. The smoky aroma of this beer is very nice. It smells like the smoke that would waft from the smoker at a little restaurant in my home town of Traverse City, Michigan. Porky, sweet and delectable with no…	8.8	9	7.3	7.3	8.9	7.3	7.3	5.3	7.3	8.9	7.3	7.3	7.3	7.3	7.3	7.3	7.3	7.3	7.3	7.3
58	Rauch Ãr Bock	Rauchbier	22 oz. bomber, A: Pours coppery with a medium head, solid retention, no lace. S: Beautiful sweet smoke smell, mix of bock malt and wood/BBQ. T: Not as intense in the smoke arena as Schlenkerla, that's fine. As with the nose, the baked caramel sweetness adds great flavour dimension, with cherry/wood?, mesquite, and sweet BBQ sauce. Really nice interplay of flavours. M: A tad too light in body for …	8.1	8.1	8.1	8.1	9	8.1	8.1	8.1	8.1	9	8.1	8.1	8.1	8.1	8.1	8.1	9	8.1	8.1	8.1
59	Rauch Ãr Bock	Rauchbier	A nice 'surprise' tap at Bailey's; grabbed a 10 oz. pour ($2.50). A: Deep auburn with the finest haziness; a brief ivory head (less than 1/2 finger) crests then dissolves. What remains is a broken swirl of film and a creamy ring. Decent streaming carbonation. S: Lovely of savory smoke and sugared spiciness...a malty, caramel-laden lager covered gently with grainy husks, burnt yet surprisingly swe…	8.1	8.1	8.1	8.1	9	8.1	8.1	8.1	8.1	7.7	5.6	8.1	8.1	9	8.1	9	9	5.9	8.1	8.1
60	Caldera Pale Ale	American Pale Ale (APA)	Caldera- Pale Ale Picked up at Grape & Gourmet (VB) A- Light golden orange with a small fluffy white head. S- Light citrus and pine hops. Slight buttery maltiness. T- Buttery biscuity malt with a nice lemon/ grapefruit citrus and pine hop body. M- Buttery sweet and malty with a nice sweet and bitter hop bite. Overall- Nice malt/ hop balance. Very good sessionable can!	8	6.5	8.3	6.5	8.1	8.3	6.5	6.5	3.5	8.1	7.1	6.5	6.5	6.5	6.5	6.5	6.5	6.5	6.5	6.5
61	Caldera Pale Ale	American Pale Ale (APA)	12 oz. can poured into a pint glass. I really like cans for beers like pale ales that are not meant for cellaring and am glad to have another one available in SoCal. Cool green tab but sadly no canning or best by date. Pours a nice rich gold with a pure white head that grows excessively. Slow pour down a tilted glass and cannot even get the whole can into a pint glass. The retention is good, howe…	9	8.5	9	9	9	9	8.5	8.5	8.5	8.5	9	8.5	8.5	9	8.5	8.5	9	8.5	8.5	8.5
62	Caldera Pale Ale	American Pale Ale (APA)	A: Pours a cloudy orange with a crisp white two finger head layer. S: Slightly citrusy with a bit of hops here, too. T: Malty and hoppy, but neither overpowers. Very well balanced. M: Calm and balanced flavors. D: This would be a great beer for a hot summer day. Nothing wild, but simply a good beer.	7.3	5.3	9	7.3	7.3	9	7.3	8.9	7.3	7.3	7.3	7.3	7.3	7.3	7.3	7.3	7.3	8.9	7.3	7.3
63	Caldera Pale Ale	American Pale Ale (APA)	Received this can through Beer Powerball. I am really sorry that I don't know who sent it, my brother is keeping those records, but THANK YOU!! Pours with a nice half centimeter white fluffy head on a glass of dark straw-colored beer. Smells of citrusy hoppy goodness and oddly, a little like soap. Mouthfeel is very pleasant as is taste. This is a nice drinking beer. It's not blow you away with ov…	8.8	7.3	9	7.3	7.3	9	7.3	8.9	7.3	7.3	7.3	7.3	7.3	7.3	7.3	7.3	7.3	8.9	7.3	7.3
64	Caldera Pale Ale	American Pale Ale (APA)	355ml can bought from Beersofeurope.com... Poured a golden yellow colour with a slight haze... White head poured fairly thick and foamy then faded to decent light covering... light carbonation... good sticky lacing lines cling to the glass... Aroma - Light maltiness mixed with a good dose of citrusy and peppery hops, pine, tart fruits (grapefruit, lemons, apples), very floral, quite grassy, faint…	9	7.7	9	9	7.7	9	7.7	7.7	7.7	9	8.3	8.6	8.9	7.7	9	9	9	7.7	7.7	7.7
65	Caldera Pale Ale	American Pale Ale (APA)	I received this one in a BIF recently and it was the first thing I grabbed out of the fridge when I got home on Friday. Served cold and poured into a pint glass, this one was consumed on 07/31/2009. Appearance - One of the best pours from a pale ale you could possibly ask for. Seriously. Big head of white foam on top that barely falls back down to earth. Wonderful clear amber color that really ju…	9	9	9	8.1	8.1	9	8.1	8.1	9	8.1	8.7	8.1	8.1	8.1	8.1	9	8.1	8.1	9	8.1
66	Caldera Pale Ale	American Pale Ale (APA)	Orangeish with a peach head. Smell was hoppy. Taste was hoppy, not alot else going on. Not exciting but not boring either. It was easy to swallow but not alot else. Its something I could drink a few of. Good if you want a session beer but don't want a strong flavor.	6.1	6.1	6.1	6.1	6.1	7.9	6.1	6.1	6.1	6.1	6.1	6.1	6.1	6.1	6.1	6.1	6.1	6.1	6.1	6.1
67	Caldera Pale Ale	American Pale Ale (APA)	Poured from 12oz can into a clear pint glass. No freshness date. Single purchased at Wine Warehouse (Charlottesville, VA) for $2.15. A: Honey-orange with solid 2-finger ivory head with decent retention and only a crown of lace. S: Plenty of hops in this one with above-average pale malt backbone with leafy and grapefruit aromas dominating. T: The flavor is good but a touch flat for the style, owin…	5.7	7.7	5.7	5.7	7.3	7.5	5.7	5.7	5.7	7.3	3.8	5.7	5.7	5.7	3.2	4	2.9	5.7	5.7	5.7
68	Caldera Pale Ale	American Pale Ale (APA)	I wish the flavor bore out the strength of the aroma, which it does not, but still not a bad beer. Pours a startling straw yellow with a smallish head that falls to nice lacing. The aroma is the strong point - assertively grainy with a crisp hop aroma, mostly grassy with a little flower. I really looked forward to tasting this beer. But it was weaker than I might have hoped, with less of a malt b…	8	6.5	6.5	8.5	8.1	8.3	6.5	6.5	6.5	6.5	7.1	6.5	6.5	6.5	4	6.5	6.5	6.5	6.5	6.5
69	Caldera Pale Ale	American Pale Ale (APA)	I'm really enjoying the variety of quality brews in a CAN i'm finding here in Northern California! this was reviewed while camping at Castle lake campgrounds in shasta city...i think. Ooooh yeah, cracking open a can sounds good!! a thick, solid and rocky -white head stands proud like Mt. shasta itself over a bright plae golden liquid, much like the N.Cali sunsets. Retention is amazing, it's not g…	9	8.5	9	8.5	9	9	8.5	9	8.5	9	8.5	8.5	8.5	8.5	9	8.5	9	8.5	8.5	8.5
70	Caldera Pale Ale	American Pale Ale (APA)	12 oz. can, poured into a tulip. See-thru deep gold body with a finger's worth of creamy off-white head. Pretty good retention and lacing. Fairly strong citrusy hop bouquet with a pleasant mild sweetness and biscuity malt. Smells like it will be a crisp, dry brew. And so it proves to be. There's a bit of honeyish sweetness up front, but it's immediately bullied around by a tag team of citrus (ora…	8.8	7.3	9	9	8.9	9	7.3	7.3	7.3	7.3	7.9	7.3	7.3	7.3	7.3	8.9	9	7.3	7.3	7.3
71	Caldera Pale Ale	American Pale Ale (APA)	Pours a deep shade of gold with a fluffy ecru head. The aroma is biscuity, bolstered by grapefruit hops. The brew slides across the tongue, nice and oily. Malt and hops hold together in a nice balance, the hops always penetrating but never dominating. A tad sweeter than I'd like with a mild butter profile. This is a good, but not great, beer.	8.8	7.3	7.3	7.3	8.9	6.1	7.3	7.3	7.3	7.3	7.3	7.3	7.3	7.3	7.3	7.3	7.3	7.3	7.3	7.3
72	Caldera Pale Ale	American Pale Ale (APA)	Pours a clear golden color with a slight orange hue. A one inch bright white head sits on top and lingers with decent retention and it leaves a nice collar of lace behind. The aroma is decent. There's a slight hop presence giving a bit of citrus. There's a slight sweetness theres as well as a nice pale malt profile. The taste is ok. There's a slight hop presence giving a bit of citrus. It's well …	8.8	9	9	7.3	8.9	9	7.3	8.9	7.3	7.3	7.3	7.3	7.3	7.3	7.3	7.3	7.3	8.9	7.3	7.3
73	Caldera Pale Ale	American Pale Ale (APA)	A - Poured out a clear, orange color with gold highlights. It had a foamy, fizzy, one-finger layer of white foam that left minimal lacing. S - It had a moderately grassy aroma with notes of orange. It also had a gentle caramel scent. T - It tastes of bitter grassy hops with a snappy, spice flavor. The ale also had a burnt toast maltiness. M - It was sharp and lively on the tongue. A light bodied …	8.4	8.9	8.7	8.9	8.5	5.7	6.9	6.9	6.9	8.5	5	6.9	6.9	6.9	6.9	8.5	6.9	6.9	6.9	6.9
74	Caldera Pale Ale	American Pale Ale (APA)	A 12 oz can from Liquid Solutions. A: The pale ale is appropriately pale, a light golden hue that has more yellow than orange in the mix. The light color has a slight haze to it. A finger of head left dry patches of lace around the mouth of the glass. S: The aroma is mostly malty, sweet with a thick bready presence. Hops are just below the malts with a less assertive citrus body of lemon and gras…	8.8	7.3	7.3	7.3	8.9	9	7.3	8.9	7.3	8.9	7.3	7.3	7.3	8	9	8.9	7.3	8.9	7.3	7.3
75	Caldera Pale Ale	American Pale Ale (APA)	Poured into pint glass. A - reminiscent of a pilsner more than an APA, 2 fingers of white head, head lasted a while, just kinda floated there S - light hints of citrus, mostly grapefruit and lemon, maybe a little bready T - hop blast, pretty bitter and dry, follows the smell closely M - good carbonation, good body for the style, not too light and certainly not heavy D - great for a canned beer, c…	6.9	6.9	8.7	6.9	8.5	8.7	6.9	6.9	6.9	6.9	7.5	6.9	6.9	6.9	6.9	8.5	6.9	6.9	6.9	6.9
76	Caldera Pale Ale	American Pale Ale (APA)	Pours a pale straw gold with a frothy light 2 finger head. Decent retention. Good lacing. Nice carbonation. Nose is faint, with pine and light citrus coming through. Slightly yeasty. Very sharp on the tongue. Bitter, but more than hops contributing to this aspect of the flavor. Odd that the bitterness tends to fade before the taste does.	8.4	6.9	6.9	8.9	6.9	8.7	6.9	6.9	6.9	6.9	7.5	6.9	6.9	4.9	6.9	8.5	6.9	6.9	6.9	6.9
77	Caldera Pale Ale	American Pale Ale (APA)	Pours a crisp clear pale gold color with a small head that dissipates rather quickly. Has a bitter hoppy pine and citrus smell. Very pungent for a APA. Bitter bite hits right away and fades to a smooth caramel malty biscuity flavor. Not very complex, but good tastes none the less. A very light smooth beer. Very sessionable could def hammer a few of these back.	9	9	7.7	7.7	9	9	7.7	9	7.7	9	8.3	7.7	7.7	7.7	7.7	7.7	9	7.7	7.7	7.7
78	Caldera Pale Ale	American Pale Ale (APA)	Grabbed a single at State Line A: Clear light orange with a finger-thick off white head. Decent retention and lacing. S: Citrus hops and a biscuity malt and a mild honey like character. Orange and grapefruit contribute to the aroma with a little sharp pine in the back T: Opens up with a chalky orange and citrus hop flavor, with a very light malt sweetness present. Balance is tilted in favor of fl…	6.9	8.9	8.7	8.9	8.5	8.7	6.9	6.9	6.9	8.5	7.5	6.9	6.9	6.9	8.9	8.5	6.9	6.9	6.9	6.9
79	Caldera Pale Ale	American Pale Ale (APA)	Poured from the can a clear golden hue with two fingers of bright white head. Good lacing all around. Aroma is slightly sour and malty much like a pilsner. A slight whiff of sulfur and vegetables as well. The taste has a bitter edge along with malt and biscuit. Lighter bodied, dry, and moderately carbonated. Pretty drinkable, but this is a fairly decent pale ale that sits in the middle of the pac…	7.6	8.1	7.9	8.1	7.7	4.9	3.6	6.1	6.1	6.1	6.7	7	6.1	6.1	6.1	6.1	6.1	6.1	6.1	6.1
80	Caldera Pale Ale	American Pale Ale (APA)	Pours a clear gold with some amber hues. Three + fingers of white head slowly dissipates to a finger's width of foamy capping with some good spotty lacing. Smells of honey, toasted grain, floral hops, and a touch of citrus. Tastes of citrus juice up front followed by grainy bread and a honey/caramel sweetness with just a touch of butter. Finishes with some dry grass and spicy hop bitterness. Medi…	8.8	9	9	9	8.9	9	7.3	8.9	7.3	8.9	7.9	7.3	7.3	7.3	4.8	8.9	9	8.9	7.3	7.3
81	Caldera Pale Ale	American Pale Ale (APA)	pours a crystal-clear light golden hue with lemon and straw highlights. A light foamy one-plus-finger has descent retention, fading to leave behind some stellar lacing. aroma if light pale malt and fresh clean hopping. Citrus, pine, hints of lemon, grapefruit, orange, and a smidgen of pineapple. a touch of grassiness and a bit of hard to pinpoint spiciness - yeast? Tastes deliciously hoppy, as a …	9	9	8.1	9	9	9	8.1	6.1	9	9	8.7	8.1	8.1	8.1	8.1	9	9	8.1	8.1	9
82	Caldera Pale Ale	American Pale Ale (APA)	Poured from a can into a pint glass. A: Pours clear, golden color with a one-finger off-white head that quickly leaves. S: Aroma is light & simple, floral citrus hops with some caramel malts lingering on the tale end. T: More than expected from the aroma. Lots of citrus flavors, grapefruit, lemon, orange & a bit of toasted malt. Very clean & tasty! Can't wait for another sip! M: Medium-full, kind…	9	9	9	8.1	9	9	8.1	8.1	9	9	8.1	8.1	8.1	8.8	8.1	8.1	8.1	8.1	8.1	9
83	Caldera Pale Ale	American Pale Ale (APA)	Thanks to thirstyhophead, who introduced me to the pleasures of the Caldera IPA, & threw this can into a subsequent trade. I don't dare hope it'll be as good. Lovely brew poured into my Lost Abbey chalice, with a nice shade of yellow, not piss-yellow like Bud, but more amber & deeper. Smells like a pale ale. This is a nice brew. The flavor is present & accounted for without being overwhelming. I …	9	7.7	7.7	7.7	7.7	6.5	7.7	7.7	7.7	7.7	7.7	7.7	7.7	7.7	7.7	7.7	7.7	7.7	7.7	7.7
84	Caldera Pale Ale	American Pale Ale (APA)	a: clear golden colored ale capped by a one-finger off white head, average retention s: primarily tropical hops on the nose, pulpy and above the strength typically found in the style, malts contribute little aside from a light grain sweetness, pretty nice m: light-medium carbonation and body t: simple pale malt base provides flavors of honeyed grain, pulpy topical hop flavor with a sharp, clean c…	8.8	9	9	7.3	8.9	9	7.3	7.3	8.5	7.3	7.9	7.3	7.3	7.3	7.3	8.9	7.3	7.3	7.3	7.3
85	Caldera Pale Ale	American Pale Ale (APA)	A new beer for the Tidewater Virginia area, Grape and Gourmet had it. 12 0z can. Appearance is pretty average: straw color, fairly clear, small to medium pillowy white head, no lacing, less than average head retention. Smell is fairly average also, some hops. Tastes pretty good. A malty backbone with some hint of floral and piney hops throughout and a definite hops finish. Mouthfeel is crisp and …	8.4	8.9	8.7	3	6.9	8.7	6.9	6.9	6.9	6.9	6.9	6.9	6.9	7.6	4.4	6.9	6.9	6.9	6.9	6.9
86	Caldera Pale Ale	American Pale Ale (APA)	Pours out a pale straw like color with a bubbly 2 finger deep white head. Smells of light flowery Cascade hoppiness, pine, spruce, tropical. Flavor is soft bisquity maltiness, piney hops, faint caramel sweetness, earthy tone, nicely balanced. Crisp, clean, light to medium bodied, lingering bitterness. Highly drinkable. excellent summer session brew. Should be a campsite/cooler standard.	9	8.5	9	8.5	9	9	8.5	9	9	9	9	8.5	8.5	8.5	8.5	8.5	8.5	9	8.5	9
87	Caldera Pale Ale	American Pale Ale (APA)	12 oz can into a pint glass. Pours a clear gold with several fingers of foamy cream colored head. 1/4 finger of smooth retention stays strong, leaving some good spotty lacing back. The aroma is very pleasant smelling, being floral and a touch spicy with a steady underpining of citrus and toasted malts. The taste is citric with some buttery bread and a dab of caramel. This tightens into a firmer b…	8.8	9	7.3	9	8.9	9	7.3	7.3	3.5	8.9	7.9	7.3	7.3	7.3	7.3	7.3	9	7.3	7.3	7.3
88	Caldera Pale Ale	American Pale Ale (APA)	Can from Beer Run, Charlottesville, VA, enjoyed on site during Super Bowl Sunday. Poured into a traditional American pint glass that came chilled, so I had to give it a chance to warm and wipe it down. Appearance: Pours a surprisingly light and transparent golden yellow - I'm hesitant to say urine, but, you know - with an initially foamy two-finger head that fades into a relatively healthy sheen …	9	9	8.1	9	9	9	9	9	3.5	9	8.7	8.1	8.1	6.1	9	8.1	9	9	8.1	8.1
89	Caldera Pale Ale	American Pale Ale (APA)	Pours a pale golden hue with a substantial fluffy head that disipates within a minute or so. smell is quite appetizing sweet spicy malts with floral hopped background. tastes of spiced bread, warming alchole flavor floral hopes, nice and bitter. Very suprised bought this thinking it was going to be mediocor which its not at all. mouthful creamy coats the mouth flavor lingers just right. Drinkabli…	8.4	6.9	6.9	6.9	6.9	8.7	6.9	6.9	6.9	8.5	7.5	6.9	6.9	6.9	6.9	6.9	8.9	6.9	6.9	6.9
90	Caldera Pale Ale	American Pale Ale (APA)	12oz can into nonic. Very pale golden hue with a slight haze. A two finger off white head slowly settles to a thin even cap, leaving behind a solid wall of lacing. Bready malt tones in the background. The hops provide light citrusy aroma with a light spiciness. Slightly sweet biscuity grain flavor sets up a base for a light hop bitterness. A little diacetyl is in there as well. The hops have a li…	7.2	5.7	7.5	7.7	7.3	7.5	5.7	5.7	2.7	7.3	6.3	5.7	5.7	6.4	3.2	5.7	5.7	5.7	5.7	5.7
91	Caldera Pale Ale	American Pale Ale (APA)	A: Quite a pale yellowish amber... not pale like something like Rolling Rock, but it's a lighter one, and suitable to the name. A mediocre little white head forms on top leaving little fanfare - some sticking here and there, kinda patchy. S: Tropical fruit comes to mind right away... pineapple, in particular - some peach and pear. Surprisingly fruity, but not in an alarmingly sweet sort of way. T…	8	6.5	8.3	6.5	6.5	8.3	7.9	6.5	6.5	8.1	6.5	6.5	6.5	6.5	6.5	4	6.5	6.5	6.5	6.5
92	Caldera Pale Ale	American Pale Ale (APA)	12oz can. Poured a light to medium and slightly hazy golden color with a smaller sized off white head. Aromas of grass, wet hay, citrus and a little fruity. Tastes of citrus, grain, and fruits. Starts with a light honey sweetness and ends in a light grapefruit bitter finish. Body on the thin and weak side. Some lacing left on the glass. Notes from: 12/22/05	7.6	4.1	7.9	8.1	6.1	7.9	7.5	6.1	6.1	7.7	6.7	6.1	6.1	6.1	3.6	6.1	6.1	6.1	6.1	6.1
93	Caldera Pale Ale	American Pale Ale (APA)	12oz can courtesy of Reino poured into a pint glass. Pours a clear light golden with a decent creamy white head that hung on as a cap for a while leaving good lacing. The aroma is very light with lots of lemony hops up front and a bit of bready malts as well. The flavor had the light citrus up front with the malts in the middle before giving way to some faint pine hop bitterness in the finish. Th…	8.8	9	9	9	8.9	9	7.3	7.3	7.3	7.3	7.9	7.3	7.3	7.3	7.3	7.3	9	7.3	7.3	7.3
94	Caldera Pale Ale	American Pale Ale (APA)	Thanks to flexabull for sending this for the Survival Football LIF. Poured from can into McChouffe tulip, appears clear light golden yellow. About 2" of thick white fluffy head, settles slowly leaving a rocky top with some thick clumpy lacing. Smell is pretty simple pale ale, a little citrus, subtle earthiness. Taste is lots of sour citrus, a little pine, backed up with just enough malt. Mouthfee…	7.2	7.7	7.5	7.7	7.3	7.5	5.7	5.7	5.7	5.7	6.3	6.6	5.7	5.7	7.7	5.7	5.7	5.7	5.7	7.3
95	Caldera Pale Ale	American Pale Ale (APA)	Poured from a 12oz can into a 20oz imperial pint. A: Pours a crystal-clear, bright golden color with some lazy trails of carbonation. Capping this was a pillowy, off-white 1 finger head that quickly dissolved to a splotchy skim that left a fair amount of lace. S: Aromas of spicy pine, mild citrus, and sweet caramel. Pretty simple and very clean. T: See above. Add in a little toasty malt and a bit…	8.8	9	9	7.3	8.9	9	7.3	7.3	8.5	8.9	7.3	7.3	7.3	8	7.3	8.9	7.3	7.3	7.3	7.3
96	Caldera Pale Ale	American Pale Ale (APA)	I wanted to like this beer. I really did. I love the town it comes from - Ashland, Oregon - and I thought to myself that a place like Ashland must have the creative spirit to produce something unique. Well, this beer was unique, alright. I can't recall ever drinking another beer with a hop flavor like boiled vegetables. Blech! Appearance was average, and head retention was so-so. I noticed no lac…	6.1	6.1	6.1	3	6.1	7.9	6.1	6.1	6.1	6.1	6.1	6.1	6.1	6.1	6.1	6.1	6.1	6.1	6.1	6.1
97	Caldera Pale Ale	American Pale Ale (APA)	I bought a six-pack of Caldera Pale Ale at a grocery store. Poured in to a pint glass. Pours a rich gold color and is ever so slightly hazy. Creamy white head caps the beer and is quite resilient. The head dissipates in ridges and valleys, finally getting down to small islands of foam on the surface of the brew.. Smell is fairly faint. Some hoppy fruity esters perhaps, but generally unremarkable.…	8.8	5.3	9	7.3	8.9	9	8.7	7.3	8.5	7.3	7.9	8.2	7.3	8	4.8	7.3	9	7.3	7.3	7.3
98	Caldera Pale Ale	American Pale Ale (APA)	Yum! I really love these canned craft brews. It's really a great way to package beer. It's fresher, doesnt get oxidized or uv-damaged, cools faster, and is so much easier for camping, events, etc. Golden color and slightly chill hazed. Decent head, but it falls away kinda quick. Aroma is a bit disapointing. It's really kind of mild. Some floral and herbal sweet hops, then some dry caramel malt. R…	8.8	7.3	7.3	7.3	8.9	9	7.3	7.3	3.5	8.9	7.9	8.2	7.3	8	7.3	7.3	7.3	7.3	7.3	7.3
99	Caldera Pale Ale	American Pale Ale (APA)	A- Nice golden color. Looks what a pale ale should. There is very little head, which resembles that of something that is going to have a lot of hops. We will see... S- Why yes I can smell those wonderful whole flower cascade hops. T- There is a nice maltyness with this beer. Not so much of a hop taste, but it is there. M- Feels a bit slimy, or at least makes my mouth become slimy. D- I can drink …	8.8	7.3	7.3	7.3	7.3	9	7.3	7.3	7.3	7.3	7.3	7.3	7.3	7.3	7.3	7.3	7.3	7.3	7.3	7.3
100	Caldera Pale Ale	American Pale Ale (APA)	Appearance: Golden amber with the slightest haze and a nice sticky two finger head. Smell: Lots of signature cascade aroma - citrusy with a touch of pine. Taste & mouthfeel: Juicy citrus hop flavors supported by a dry biscuity malt backbone. Medium-light in body, crisp, dry. Moderate bitterness in the finish, though it doesn't linger too long. Very clean stuff, and incredibly drinkable. This remi…	9	7.7	7.7	7.7	9	9	7.7	7.7	8.9	7.7	8.3	7.7	7.7	7.7	7.7	7.7	7.7	7.7	7.7	7.7
101	Caldera Pale Ale	American Pale Ale (APA)	The Caldera Pale Ale poured an clear orange hue with a finger foam head. It had some tight bubble lacing patterns. The aroma was semi sweet malty smell with some pine hopiness jumping into the nose. It had a powerful aroma for a pale ale. Taste was good. It has a bread malt up front with a moderate hop feel on the back end. In the mouth it had a good sharp bite on the finish. Overall a good solid…	6.5	8.5	6.5	8.5	8.1	8.3	6.5	6.5	6.5	8.1	6.5	6.5	6.5	6.5	6.5	6.5	6.5	6.5	6.5	6.5
102	Caldera Pale Ale	American Pale Ale (APA)	Drank on tap at Old Town Pizza in Portland in pint glass. A: Solid amber hue; lacing in glass. S: Slightly grass smell, hoppy notes on the nose. T & M: This was a quite hoppy pale ale but not overly so, this is a nicely done pale ale. D: Highly drinkable, this is a pale ale that could definitely be sessionable. I really enjoyed this beer but get a feeling that I'll have a hard time finding this i…	8.4	6.9	6.9	8.9	6.9	8.7	6.9	6.9	6.9	6.9	6.9	6.9	6.9	6.9	6.9	6.9	6.9	6.9	6.9	6.9
103	Caldera Pale Ale	American Pale Ale (APA)	Thanks to flexabull for this in the UGLY BIF. Gotta love craft canned beers. Pours a pale yellow color, slight opaqueness, good sized head with a little retention layer and a little bit of lacing. Smell is stronger than I would expect from a pale ale, strong citrus and grapefruit aroma with hops, makes me think it could almost be an IPA if some more hops were added. Taste hits with the hops and c…	8.4	6.9	6.9	8.9	6.9	8.7	6.9	6.9	6.9	6.9	7.5	6.9	6.9	6.9	6.9	8.5	8.9	6.9	6.9	6.9
104	Caldera Pale Ale	American Pale Ale (APA)	Slightly dinged-up 12oz can purchased at Bottles in Millwood for $1.69. Poured a slightly bronzy gold color with two fingers (and I have big fingers) of creamy white foam. The head stuck around for a while, and left lots of streaks, spots and "globules" (as Nigel Tufnel might say) on the sides of the glass. Piney hops and mildly sweet, caramel-ish malts make up the nose. Seems like Caldera's taki…	8.4	6.9	8.7	6.9	8.5	8.7	6.9	6.9	6.9	8.5	6.9	6.9	6.9	6.9	6.9	6.9	8.9	6.9	6.9	6.9
105	Caldera Pale Ale	American Pale Ale (APA)	Vacationing in Oregon. Little bottleshop has Oregon brewed cans in the fridge. Worth checking out. Very nice floral hop aroma. Lots of cascade with the underlying citrus aroma. Nice little caramel malt aroma but it is definitely hop dominant. Golden but cloudy. Pours with a thick pure white head that ends up as a half inch layer of rocky bubbles. Just a little bit of rising bubbles in the glass. …	8.8	5.3	9	9	8.9	9	7.3	7.3	7.3	8.9	7.9	7.3	7.3	7.3	9	8.9	7.3	5.1	7.3	7.3
106	Caldera Pale Ale	American Pale Ale (APA)	Pours very nice dark golden yellow color, nice carbonation, awesome two finger creamy white head, lots and lots of nice sticky lacing follows. The nose is malty, very nice touch of hops, slight citrus, and caramel. The taste is a nice blend of hops/malts, somce citrus/caramel. The finish is dry and bitter. Medium body. Drinkable, this is a very nice Pale Ale, recommended.	9	7.7	9	9	9	9	7.7	7.7	7.7	9	8.3	7.7	7.7	7.7	7.7	9	9	7.7	7.7	7.7
107	Caldera Pale Ale	American Pale Ale (APA)	Thanks to fellow BA Roger for giving me this can the other night,poured into a standard pint glass a lighter pale golden with a thinner white head that left minmimal lace as it settled quickly.Fresh cascade hop aroams pine and leafy with a bit of firm biscuit malt,again fresh hoppy flavors quit citric and subdued pine with that firm lightly sweet biscuit/caramel base.An old school left coast pale…	7.6	6.1	7.9	6.1	7.7	7.9	6.1	6.1	6.1	7.7	6.1	6.1	6.1	6.1	6.1	6.1	6.1	6.1	6.1	6.1
108	Caldera Pale Ale	American Pale Ale (APA)	Poured from a 12 oz can to a pint glass the liquid is yellow with good carbonation. The head is almost 2 fingers white and leaves good lace. The smell is real nice sweet piney and citrus notes. The taste follows, piney citrus notes, and a bready malt that is quite good. The mouthfeel is also nice, crisp and clean, smooth and a good body, the carbonation is real good. The drinkability is good, a e…	9	8.1	9	8.1	9	9	8.1	8.1	9	9	8.1	8.1	8.1	8.1	8.1	9	9	8.1	8.1	8.1
109	Caldera Pale Ale	American Pale Ale (APA)	12 oz. can poured into a nonic, the Caldera Pale Ale is a golden yellow with a moderate size, very tight white head that's long lasting and leaves thick hunks of lace. This is honestly the first time I've ever not drank this beer from the can, and I'm pleasantly surprised with how pretty it is, particularly the paler golden color and chunky lace. I couldn't ask for anything else from a Pale Ale. …	8.4	6.9	8.7	6.9	8.5	8.7	6.9	6.9	6.9	8.5	7.5	7.8	6.9	6.9	8.9	6.9	8.9	6.9	6.9	6.9
110	Caldera Pale Ale	American Pale Ale (APA)	Appearance: Pours a slightly hazy golden color with a modest head that quickly fades (just like the IPA; lacing is a bit better than the IPA but not much Smell: As with the IPA, there is just something a little funky going on with the aromatics; the pale ale aroma is there, but there is a metallic and cat litter aspect that doesn't do it for me; this one is not nearly as rank as the IPA, however …	8	4.5	6.5	8.5	6.5	8.3	6.5	8.1	3.5	6.5	6.5	6.5	6.5	6.5	6.5	8.1	6.5	8.1	6.5	6.5
111	Caldera Pale Ale	American Pale Ale (APA)	Clear golden-orange color with small white head that laces well. Slightly sweet and spicy toasty grain with some floral and slightly woodsy and fruity hops. Lightly toasted and sweet fruity pale malts perfectly balanced by orangey citrus and floral hop bitterness that's a bit persistent. Nice light-moderate body that feels even easier due to the high, but no too stingy carbonation. Extremely drin…	9	9	9	7.7	9	9	9	9	7.7	9	8.3	7.7	7.7	7.7	7.7	9	7.7	9	7.7	9
112	Caldera Pale Ale	American Pale Ale (APA)	Pours golden with 1 finger of eggshell white head. good head retention & lacing S: Slight lemony & grassy hop notes, plus a bit of breadyness T: Lemony & grapefruitty hops; plus a bit of honey malt up front. Some grainyness & grapefruit hops as this warms. Finishes crisp with a load of grapefruit MF: Light/ medium bodied with lively carbonation that really show cases the hops, for better or worse…	8	6.5	8.3	8.5	8.1	8.3	6.5	6.5	6.5	8.1	6.5	6.5	6.5	6.5	6.5	8.1	6.5	6.5	6.5	6.5
113	Caldera Pale Ale	American Pale Ale (APA)	Poured from the can into a glass tumbler. Nice aroma and pale yellow appearance. Nice fluffy head and fair amount of lacing. Taste was a big surprise, I thought any beer from a can would be a let-down. The initial malt sweetness was nicely balanced by the hop bitterness. Not like an IPA for sure but impressive anyway. Mouthfeel was O.K. and drinkability was good. Made with whole flower Cascade ho…	8.8	7.3	7.3	9	8.9	9	7.3	8.9	7.3	7.3	7.9	7.3	7.3	7.3	7.3	7.3	7.3	8.9	7.3	7.3
114	Caldera Pale Ale	American Pale Ale (APA)	Hazy yellow...taste is not bad, but I wouldnt say its great either. Definitely better than mass-marketed yellow brews that come in a can. And its in a can....so pool and beach safe. Light flavor, light hops, easy to drink. Can Bonus....I'll have to try this one again in the summer.	8	4.5	6.5	6.5	6.5	5.3	6.5	6.5	6.5	6.5	6.5	6.5	6.5	6.5	6.5	6.5	6.5	6.5	6.5	6.5
115	Caldera Pale Ale	American Pale Ale (APA)	Appearance: Pours a hazy, yellow-orange body with a thin, wispy white head. Smell: Aroma of herbal, citrus hops accompanied by a honey-laden maltiness. Taste: Mild pale malts with a bit of toastiness and a soft honey-like sweetness. Citrus and bitter herbs. Medium bitterness. Finishes dry. Mouthfeel: Medium-bodied. Medium carbonation. Drinkability: A fair pale ale, but I gotta say I enjoyed the C…	7.6	4.1	7.9	6.1	6.1	7.9	6.1	6.1	6.1	7.7	6.7	6.1	6.1	6.1	3.6	7.7	6.1	6.1	6.1	6.1
116	Caldera Pale Ale	American Pale Ale (APA)	What a classic pale ale, sent courtesy of unclejedi via the CEO BIF! And in a can, too! Poured a clear amber, mixed together with a golden hue. Sheets of white lace clung to the sides, excellent. Lite floral and citrus in the aroma, progressing into the taste which added pine and a squeeze of grapefruit. Sharp, crisp and dry this would be an excellent on the go brew for any outdoor activity. Hats…	8.8	9	9	7.3	7.3	9	7.3	7.3	7.3	7.3	7.3	7.3	7.3	7.3	7.3	7.3	7.3	7.3	7.3	7.3
117	Caldera Pale Ale	American Pale Ale (APA)	Golden amber body with a solid finger of thick white head. Rather light for a Pale. Nose is light hops, grassy but tart. Flavor is lightly sweet, a moderate foundation of malt that balances the hops. Wonderful hops, tart C hops, but not overdone. A well balanced brew that is flavorful, yet still very quenching. Mouthfeel is tart and tangy. Drinkability is great! A very tasty and easily drinkable …	9	8.1	9	8.1	9	6.9	8.1	9	8.1	9	8.1	9	8.1	8.1	9	8.1	8.1	9	8.1	8.1
118	Caldera Pale Ale	American Pale Ale (APA)	Had Dale's Pale Ale for the first time yesterday, and thought I'd compare it to this, both of which i picked up on a recent road trip. At first glance this beer is a bit lighter than Dale's but remains a very good looking beverage, pouring a slightly hazed golden color with a large white head that lasts a while and leaves very impressive lacing. Nose is very hoppy and bitter, quite a bit of citru…	8	6.5	8.3	8.5	8.1	8.3	6.5	6.5	6.5	8.1	7.1	6.5	6.5	6.5	6.5	8.1	6.5	6.5	6.5	6.5
119	Caldera Pale Ale	American Pale Ale (APA)	Thoughtfully provided by flexabull--thanks! Re-review: Now on my second shipment thanks to unclejedi. Thank you men, and thank the heavens for trading!!!! Served at about 35F from a 12 oz can into "Boston Lager" pint. Aroma after cracking open the can is all floral hops. Pours light, color is golden and crystal clear, with a fluffy white head that leaves good lacing. Aroma is sweetly malty with s…	9	9	9	9	7.7	9	7.7	7.7	7.7	7.7	8.3	7.7	7.7	7.7	7.7	7.7	7.7	5.5	7.7	7.7
120	Caldera Pale Ale	American Pale Ale (APA)	Pours a clear gold color, with a big impressive white head. Nice hoppy cascade nose. Floral, and pine like. Beer has a pretty light quality. But is still tasty. Light crisp hop flavor, a bit of malty sweetness and creaminess, and a slightly piney and resiny hop finish. Nice simple APA. Mouthfeel is pretty good. As mentioned, it's a bit light, but still feels nice in the mouth. Drinkability is ver…	9	9	9	8.1	8.1	9	8.1	8.1	8.1	8.1	8.1	8.1	8.1	8.1	8.1	8.1	8.1	8.1	8.1	8.1
121	Caldera Pale Ale	American Pale Ale (APA)	The first I am trying from the great trade with msbulldog. (for those of you who don't know him, trust me, he is "the man") ha. Popped the tab on this one to a nice hsss! The pour was what I consider above average and but the appearance was just about average. Just a skimming of head with nice carbonation. A very little lacing lasted throughout the tasting. The typical pale ale smell. I really en…	6.9	6.9	6.9	8.9	6.9	5.7	6.9	6.9	6.9	6.9	6.9	6.9	6.9	7.6	6.9	8.5	6.9	6.9	6.9	6.9
122	Caldera Pale Ale	American Pale Ale (APA)	Although my can sloshed about (it was short-filled and measured exactly 11 ounces), it didn't seem to affect the flavor or carbonation. I noticed no oxidation whatsoever. It poured a just-slightly-hazy golden body beneath a short head of frothy white foam. The head dwindled down to a creamy surface covering, and then shrank away to a wide collar and whispy surface covering; leaving behind tiny-sp…	9	6.5	9	8.5	9	9	8.5	9	8.5	8.5	9	8.5	8.5	7.2	8.5	9	9	9	8.5	8.5
123	Caldera Pale Ale	American Pale Ale (APA)	Wow...when was the last time I drank a beer that came in a can. As tempting as it was to drink from the can, I poured it into a glass instead. Pretty crystal clear pale yellow with a half finger head that melts to respectible side sticking lacing. Aromas are bright and floral...with a little of the sweet malt coming through. Taste is amazing...although a bit thin....there are lots and lots of fre…	9	9	8.1	9	9	9	8.1	8.1	9	9	8.1	8.1	8.1	8.1	5.6	8.1	8.1	8.1	8.1	8.1
124	Caldera Pale Ale	American Pale Ale (APA)	Presentation - 12 oz. can, simple classy labeling with some info about the beer, including the fact that they use whole cascade hop flowers and extolling the virtues of the can. I'm all about the canned craft beer movement - bring it! Appearance is crystalline straw color, very light amber. Definitely meets the pale criteria. Not much head, and it dies down quickly, though there is a constant str…	8	6.5	6.5	6.5	8.1	8.3	6.5	6.5	6.5	6.5	7.1	6.5	6.5	6.5	6.5	6.5	6.5	6.5	6.5	6.5
125	Caldera Pale Ale	American Pale Ale (APA)	Great golden color-very clear-a tad deeper in in color then some pales. Good aroma-mellow hopiness to it-sort of grassy. Great flavor-well balanced between a good level of bitterness and the malt. Really good hop flavor to it as well as the bitterness. Good body as well. Very, very drinkable beer. Almost a shame to drink it right from the can!!!! As much as I love macros I cant help but say whoo …	9	9	7.7	7.7	9	9	7.7	9	7.7	7.7	8.3	7.7	7.7	7.7	7.7	7.7	7.7	9	7.7	7.7
126	Caldera Pale Ale	American Pale Ale (APA)	Pours a nice clear golden pale with foamy white head. Smells nice with very apparent herbal hop aroma. Taste is smooth with a nice crackery malt flavor and a big bitter hop finish. A tad overly bitter for your typical pale ale, maybe needs a bit more malt but I still like it. Plus it comes in a can which is a GREAT thing. Go cans.	8.8	9	9	7.3	8.9	9	7.3	7.3	7.3	7.3	7.9	7.3	7.3	7.3	7.3	7.3	9	7.3	7.3	7.3
127	Caldera Pale Ale	American Pale Ale (APA)	A: I don't know how everyone else got such a nice head, my pour got me nothing but a thin white white head that was gone in seconds. Gold in color with a few bubbles rushing to the top. Hardly any lacing. S: Well what the beer was lacking in appearence it made up for in smell. A very nice balance of bitter hops and sweet malt. T: Starts off very, very bitter, so bitter it threw me off guard. It's…	8.8	7.3	9	9	8.9	6.1	7.3	7.3	7.3	8.9	7.9	7.3	7.3	7.3	4.8	8.9	9	7.3	7.3	7.3
128	Caldera Pale Ale	American Pale Ale (APA)	In pursuit of the perfect camping beer: Pours (only for review's sake) a deep golden, almost copper with active carbonation and a lovely white foamy cap. Bubbles like a high life, but the foam stays. Aroma is like a British IPA - grassy and hoppy with an aged malt, almost hully smell. Rather bold aroma from a canned beverage. Taste is a little too bold - resiny hops dominate the pale malt body an…	9	7.7	9	7.7	9	9	7.7	7.7	7.7	7.7	8.3	7.7	7.7	7.7	7.7	9	7.7	7.7	7.7	7.7
129	Caldera Pale Ale	American Pale Ale (APA)	Got a can of Caldera Pale Ale from a neighbor that collects cans, but did not really like the beer. You have to love a nice pale ale in a can. The beer is a cloudy yellow with a nice head that fell after a couple of minutes. The smell is very malty for a APA and has a nice hint of floral hops. The taste is very well balance between malt and hops. Not overly bitter or hoppy, but right on for a pal…	8.8	5.3	7.3	7.3	8.9	9	7.3	7.3	7.3	7.3	7.9	7.3	7.3	7.3	7.3	7.3	7.3	7.3	7.3	7.3
130	Caldera Pale Ale	American Pale Ale (APA)	Craft brew in a can. There's probably a reason why it's not done often. Let's find out. Pours a pretty soft golden color topped by a half-inch or so of creamy white head that subsides rather quickly. Not a whole lot of carbonation after the pour. Appealing aroma of lightly sweet malt, floral hops, and a touch of fruit and caramel. Palate is well-balanced between light caramel malt and some fairly…	9	8.5	9	8.5	9	9	8.5	9	8.5	9	9	8.5	8.5	8.5	8.5	9	9	9	8.5	8.5
131	Caldera Pale Ale	American Pale Ale (APA)	Dark honey with the slightest suggestion of orange. The attractive, cream colored head looks to be high in hop oils; at least I hope so. The glass residue is so fine and spider web-like that it resembles actual lace. Drinking this beer out of the can and missing an appearance like this should be a criminal offense. The nose is outstanding (see 'drinking... can... criminal offense' above) and puts…	8.5	8.5	9	8.5	9	9	8.5	9	8.5	9	9	8.5	8.5	8.5	8.5	8.5	8.5	9	8.5	8.5
132	Caldera Pale Ale	American Pale Ale (APA)	Comes in a 12 oz can, simple silver with a calderon surrounded by hop leafs on the front. In appearance it is a slightly hazy dark golden almost orange coloured ale, good sizeable chunky/frothy off white head, excellent lacing. Has quite a hoppy aroma to it, but also smells very fruuity almost like red apples. Nice hoppy bite to the taste to start off, then it gets rather tart and citric, after t…	9	6.1	9	9	8.1	9	8.1	8.1	8.1	9	8.1	9	8.1	8.1	8.1	8.1	8.1	8.1	8.1	8.1
133	Caldera Pale Ale	American Pale Ale (APA)	A: gold yellow/light orange bubbly/shiny body, finger white fluffy head, fantastic lacing S: grapefruit, pine, lemon peel T: grapefruit, lemon, earthy malt, piny oily/sticky bitter finish M: med/light, light oily/sticky mouth O: Yummy, easy going APA. Great session brew, highly recommend, will buy again. Thrilled to see another extremely tasty, lighter American craft brew. Going to become a regul…	9	7.7	9	9	9	9	7.7	7.7	7.7	7.7	8.3	7.7	7.7	7.7	7.7	7.7	7.7	7.7	7.7	7.7
134	Caldera Pale Ale	American Pale Ale (APA)	12oz bottle into pint glass. Pours a slightly hazy deep gold color with off-white head. Nose gives off notes of mango and grassiness with honey maltiness. Taste is mellow and spicy with notes of date and dried plums. Grassy and green hop presence with smooth bitterness. Moderate carbonation with a dry finish and lingering bitterness. Overall a nice pale ale that has a well-rounded (albeit bitter)…	8.8	5.3	9	7.3	7.3	9	7.3	7.3	7.3	8.9	8.7	7.3	7.3	8	9	8.9	9	7.3	7.3	8.9
135	Caldera Pale Ale	American Pale Ale (APA)	Picked this can up at Hi-Time Wine Cellars in Costa Mesa this past weekend. Was really impressed with Caldera's IPA and wanted to sample some more of their offerings. Plus I'm a sucker for canned craft beer. Pouring into a New Glarus pint glass. Golden-orange hued with scant haze. Thin off-white foam formed atop the glass, slowly receded down. Lacing left behind and foam sticking around. Classic …	8.8	7.3	9	9	8.9	9	7.3	8.9	7.3	8.9	7.9	7.3	7.3	7.3	4.8	8.9	9	8.9	7.3	7.3
136	Caldera Pale Ale	American Pale Ale (APA)	A: a nice, thick looking golden/copper color with a finger and a half of thick looking clean white head a float.. S: refreshing, sweet, fruity hop notes...aromas of citrus with a bit of floralness mixed in...very pleasant... T: tough to compare as I had Zombie Dust tonight too.. This is ab it flatter than I'd like, kind of a weird dry, bitter back to the end that takes away from the possibility o…	8.8	7.3	9	7.3	7.3	9	8.7	7.3	8.5	8.9	7.9	7.3	7.3	7.3	9	7.3	7.3	7.3	7.3	7.3
137	Caldera Pale Ale	American Pale Ale (APA)	12oz can poured into a pint Pours a hazy golden color with a fluffy white head. Some nice staying power and spider web lacing. The aroma is musty and earthy with layers of pine and orange. On the palate, this guy is a little more pine and citrus forward while the earthy, musty hops come through in the middle. The finish is earthy bitter with a touch of pine resin. Light medium body with good carb…	8.4	4.9	8.7	8.9	6.9	8.7	6.9	6.9	6.9	6.9	7.5	6.9	6.9	6.9	6.9	8.5	6.9	6.9	6.9	6.9
138	Caldera Pale Ale	American Pale Ale (APA)	Canned: unk A: pours honey with near excellent clarity and a finger of off-white foam which falls rather quickly to a solid sheet of the same with strong spotty lacing. S: Some herbal hops, some citric hops, honey, sweet malts, smells a little faded. Nothing special. T: Strong bitterness with some vitamin flavors, a hint of lemon, some sweet malts with a hint of oxidation. M: Medium bodied with m…	6.1	6.1	7.9	8.1	6.1	7.9	6.1	6.1	6.1	7.7	6.7	6.1	6.1	6.1	6.1	6.1	6.1	6.1	6.1	6.1
139	Caldera Pale Ale	American Pale Ale (APA)	12oz can into a Duvel tulip. No date, but I know it's at least a few months old as I got it in an in-person trade at DLD and forgot about it in my fridge until today. Oops. A: A fairly fast pour results in two fingers of lusciously creamy off-white head perched atop a hazy orange body. Solid, rocky retention and lots of frothy lace. Quite nice indeed. S: The hops have certainly faded, but still l…	8.1	6.1	9	8.1	9	9	8.1	9	8.1	9	8.7	8.1	8.1	8.1	8.1	9	9	9	8.1	8.1
140	Caldera Pale Ale	American Pale Ale (APA)	Poured into pint glass from can A: Glowing orange/amber color with white head that has subsided to a frothy ring. Nice deep color for a pale ale. S: Light aromas of citrus and floral hops with bready and caramel malts. I'm also getting aromas of something similar to yogurt, sort of that lactic sour smell. T: Biscuity malt, almost lightly nutty, with floral and grapefruit flavored hops mixing in w…	8.4	6.9	8.7	6.9	8.5	8.7	8.3	6.9	6.9	8.5	7.5	7.8	6.9	6.9	6.9	8.5	6.9	6.9	6.9	6.9
141	Caldera Pale Ale	American Pale Ale (APA)	Poured from can (love it!) into Deschutes Becker style pint glass. Pours true pale ale hue, straw core, light head fading to pretty decent clinging lace. Smells of hops, though of a more subtle style, some malts, and a hint of the yeast. Kind of fresh and inviting. Tastes of pale ale malts, some good hops, nicely green yet subtle. Texture is spot on, great balance, superb finish. This beer really…	8.8	7.3	7.3	7.3	7.3	6.1	7.3	7.3	7.3	7.3	7.3	7.3	7.3	8	7.3	7.3	7.3	7.3	7.3	7.3
142	Caldera Pale Ale	American Pale Ale (APA)	Orange-yellow in color with perfect clarity and a big foamy white head on top. Excellent retention and lacing. Estery and fruity on the nose, soft citrus mainly. Oranges or tangerines. Light citrus and pine hops as well. Well balanced in the taste. Citrus and pine hops dominate the taste buds, but balance themselves out nicely to create a drinkable and hoppy pale ale. The bitterness comes on at f…	9	8.1	9	9	8.1	9	9	9	8.1	9	8.7	8.1	8.1	8.1	8.1	8.1	8.1	9	8.1	8.1
143	Caldera Pale Ale	American Pale Ale (APA)	Standard lighter yellow pale ale here, good foamy head. Nice soft floral hop arrangement, if you like caldera, you'll be all good here. Plenty of taste in a pale, relative hefty amount of hops for style, light, ever so light toasting of the malt allows the hops to shine without making them exist in a ridiculous amount. Bitterness is sturdy, minty and metallic, but not a distraction or covering up…	8	6.5	6.5	6.5	8.1	8.3	6.5	6.5	3.5	6.5	7.1	6.5	6.5	6.5	6.5	6.5	6.5	6.5	6.5	6.5
144	Caldera Pale Ale	American Pale Ale (APA)	Hazy apricot color with a solid frothy eggshell colored head with great retention and lacing. Visible carb at the edges. Nice floral and grapefruit hop notes on the nose. Good clean flavors. Nice mild hop notes up front with the same characteristics as the nose balanced well with the middle-backended caramel maltiness. Hops create a slightly bitter aftertaste. Mouth is crisp with a bit of a zip a…	8.5	6.5	8.5	9	9	9	8.5	9	9	9	9	8.5	8.5	8.5	8.5	8.5	8.5	9	8.5	8.5
145	Caldera Pale Ale	American Pale Ale (APA)	Good pale ale. Out of a can is a novelty. Made this and a few others a great choice for craft beer golfing fare. Tastes great. Lots of grapefruit and pine notes, but it's the stoutish chocolate backbone that makes this a real winner. Far more earthy than some other, more popular pale's out of bottles nonetheless. Very tasty. Will definately revisit. Drawbacks... not many... a little sour in the f…	6.9	6.9	6.9	6.9	8.5	8.7	6.9	6.9	6.9	6.9	6.9	7.8	6.9	6.9	6.9	6.9	6.9	6.9	6.9	6.9
146	Caldera Pale Ale	American Pale Ale (APA)	12oz can poured into a pint glass. A - Clear copper/orange with eggshell head that left a little lacing. S - Slightly nutty, floral hops, a little malt sweetness. T - A nutty/slightly sweet richness that fades into citrus/floral bitterness. M - Medium/Light, silky. D - High, the silky mouthfeel is not only adds to the taste, but also makes this go down real easy. Very nice, everyday drinking beer…	9	9	7.7	9	9	9	7.7	7.7	7.7	9	8.3	7.7	7.7	7.7	7.7	7.7	9	7.7	7.7	7.7
147	Caldera Pale Ale	American Pale Ale (APA)	A- Aggressive pour yields a three inch off white head. Beer itself is a somewhat cloudy dull light orange. Awesome head retention with above average lacing. S- Bright citrus notes...think lemons, oranges. T- Follows the nose. With a noticeable, but not overpowering, dose of hops on the back end. Well balanced. Alcoholic orange juice, mmmph. M- Medium mouthfeel. Carbonation is lacking a bit it see…	6.9	4.9	8.7	8.9	6.9	8.7	6.9	6.5	6.9	6.9	6.9	6.9	6.9	6.9	6.9	8.5	6.9	8.5	6.9	6.9
148	Caldera Pale Ale	American Pale Ale (APA)	Poured into a small snifter. Slightly hazed and the color of sunshine, with a honking cream-colored head of froth that drops slowly, leaving film in big walls on the glass. Snappy nose. Grass, lemon lemongrass! Also get biscuits, honey, a tiny bit of cracker malt and hints of earth. The flavor improves on the noses maltiness with biscuits and a pale cracker finish. The bitterness is a bit too lig…	7.3	7.3	7.3	7.3	8.9	6.1	7.3	7.3	8.5	8.9	7.9	7.3	7.3	7.3	7.3	7.3	7.3	7.3	7.3	7.3
149	Caldera Pale Ale	American Pale Ale (APA)	Purchased in Virginia Beach. Poured from a 12oz can into a perfect pint glass. Pale orange/yellow in color, the pour cause a sweet 2 fingers of pearly white head to form. The bubbles stuck around for a while before slowly dissipating, leaving behind tons of lace. The nose is grainy up front...lots of grass mixed with hops. Corn and caramel malts are in the background. While the caramel malts play…	8.4	6.9	8.7	6.9	8.5	5.7	6.9	6.9	6.9	8.5	7.5	6.9	6.9	6.9	6.9	8.5	6.9	6.9	6.9	6.9
150	Caldera Pale Ale	American Pale Ale (APA)	A: hazy pale orange. very fluffy white head. reasonable retention with better lacing. S: earthy, mellow hoppiness. bitterness dominates the aroma with a slight fruitiness. as it warms up, actually a nice sweet malt comes into play as well. T: slick, slightly metallic, hop bitterness. slightly doughy. more biscuit, dry finish. M: tingly carbonation on a medium body. D: sort of shocking that i have…	6.5	4.5	8.3	8.5	8.1	8.3	6.5	6.5	3.5	8.1	7.1	6.5	6.5	6.5	6.5	8.1	6.5	6.5	6.5	6.5
151	Caldera Pale Ale	American Pale Ale (APA)	Can to Sam Adams PP glass. A: Pours straw-colored with shades of orange and some chill haze. Carbonation looks good, and the head/lacing are on par for an APA. S: Pleasantly surprised by the quantity of hops, for a Pale Ale I get lots of grassy, earthy hops, some citrus, a crisp sweetness and some malt backbone. T: More balanced than the nose, the malt subdues the hops somewhat but the crisp bitt…	9	7.7	7.7	9	9	9	7.7	9	7.7	7.7	8.3	7.7	7.7	7.7	7.7	9	7.7	9	7.7	7.7
152	Caldera Pale Ale	American Pale Ale (APA)	Poured from can into pint glass A- Nice pale golden, almost straw liquid with very large off white head... Didn't know this was can conditioned- yeast swirl floats about, my bad... S- Very faint aroma... Almost a white grape juice smell with some biscuit. Smells crisp but otherwise a bit light T/M- Very bready with nice crisp bitterness... Fairly light flavor, little fruityness hidden throughout.…	8.8	7.3	9	7.3	8.9	9	7.3	7.3	7.3	7.3	7.9	7.3	7.3	7.3	7.3	8.9	7.3	7.3	7.3	7.3
153	Caldera Pale Ale	American Pale Ale (APA)	A: Pours a clear golden color, not too much head or lacing down the glass S: Grassy/piney type hop scent, nothing too fragrant though T: Mild sweetness followed by a nice crisp grassy/herbal hop flavor M: Light to medium bodied, carbonation is pretty good O: This is a nice summer BBQ beer, I think i may like their amber better but this one is a decent pale.	8.4	8.9	6.9	8.9	6.9	8.7	6.9	6.9	6.9	6.9	6.9	6.9	6.9	6.9	6.9	8.5	6.9	6.9	6.9	6.9
154	Caldera Pale Ale	American Pale Ale (APA)	A: pours clear, pale orange maybe some yellow. The head is about a finger and a half of off white head. The head did settle down to a thin layer and did leave a good amount of lacing. S: malt is sweet, slightly grainy. Hops are a little piny, and a little bit grassy. T: again with the sweet lightly grainy malt. Hops bring about, mostly pine, a little citrus, and even some grass to the palate. M: …	8.8	9	9	9	8.9	9	7.3	8.9	7.3	8.9	7.3	7.3	7.3	7.3	4.8	8.9	9	8.9	7.3	7.3
155	Caldera Pale Ale	American Pale Ale (APA)	Pours a hazy dark golden yellow color with a frothy three finger off-white head that has excellent retention, only slowly fading into a lasting cap. The glass is left coated with large rings and chunks of soapy lacing. Earthy aroma with floral, piny hops as well hints of grass and straw all balanced by a sweet citrus presence. Pale malt underneath. Medium bodied with a crisp hop bite up front tha…	9	6.5	9	9	9	9	8.5	9	8.5	9	9	8.5	8.5	8.5	8.5	8.5	9	9	8.5	8.5
156	Caldera Pale Ale	American Pale Ale (APA)	Poured from 12oz can into a DFH pint glass. No canning date is present. A: This pours a nice, clean, pale orange color. This is nicely carbonated. Two finger white head that sticks around a while. Good lacing on the glass too. S: I don't take much from the nose. Mild, if any, hops. I guess it is more malt from the nose? Some florals? T: This is mild up front, a little bit of hop bite in the middl…	7.3	7.3	9	9	8.9	9	7.3	7.3	8.5	7.3	7.3	7.3	7.3	7.3	4.8	7.3	7.3	7.3	7.3	7.3
157	Caldera Pale Ale	American Pale Ale (APA)	From a can, pours straw gold with thick white head; aroma is pine and sugar, some citrus but mostly pine. Taste is fruity, citrus, tea, slight pine, toast grain. Mouthfeel is spot on, carbonation is medium, this brew is quite refreshing! Definitely something I wanna buy in quantity to go camping with this summer!	8	6.5	8.3	6.5	8.1	8.3	7.9	6.5	6.5	6.5	6.5	6.5	6.5	6.5	8.5	8.1	6.5	6.5	6.5	6.5
158	Caldera Pale Ale	American Pale Ale (APA)	Thanks to schmoopsbeer for sending this can out my way. Served in a tulip. Pour yields a transparent golden-hued brew with a good off-white head with some large bubbles of foam. Good staying power and a bit of lacing as it goes down. The nose is light and grassy with some citrusy hops coming through on the back-end. A bit of tangerine, as best as I can describe. The flavor profile is a bit grainy…	8	8.5	8.3	8.5	6.5	5.3	6.5	6.5	6.5	6.5	7.1	6.5	6.5	6.5	6.5	8.1	6.5	6.5	6.5	6.5
159	Caldera Pale Ale	American Pale Ale (APA)	293rd review on Ba Can to Pint App- Light yellow with light orange highlights. A one finger head that was medium length of time sticking around. Nice lacing as well. Smell- Very basic of wheat, hops and some lemony citrus. Drink- Crisp, clean and well balanced. A nice wheat base with some crisp malts and a well done chewiness. Mouth- A medium body with a medium carb level. Nice bigger body for a …	9	8.1	8.1	9	8.1	9	8.1	9	9	8.1	8.1	8.1	8.1	8.1	8.1	8.1	8.1	9	8.1	8.1
160	Caldera Pale Ale	American Pale Ale (APA)	I love cans. They pour great, don't let light in, and confuse the hell out of people when you bring them places. L. Pours a big head, but it vanishes quickly. Thin body with some carbonation but not much. Kind of reminds me of Sierra Nevada which has always been pretty low on my pale ale list especially on looks. Golden with a touch of copper in appearance, perhaps a HAIR darker than sierra. S. S…	8.4	6.9	6.9	6.9	8.5	8.7	8.3	6.9	6.9	6.5	6.9	6.9	6.9	6.9	6.4	8.5	6.9	6.9	6.9	6.9
161	Caldera Pale Ale	American Pale Ale (APA)	12oz can. A) Pours with a finger thick, white head that takes awhile to settle. Slightly hazy body. Active carbonation. Gold in color. Nice sticky lacing on the drink down. S) Pink grapefruit. A hint of evergreen. T) The initial flavors are washed out by the fizz. Once beyond that some dry nutty-ness liken to walnut. Grapefruit rind. A mellow sweetness throughout but not the main stay. A nice hop…	8.4	4.9	8.7	8.9	6.9	8.7	6.9	6.9	6.9	6.9	6.9	6.9	6.9	6.9	8.9	8.5	6.9	6.9	6.9	6.9
162	Caldera Pale Ale	American Pale Ale (APA)	Review is from notes. Picked this up while visiting family in pennsylvania. A: Dark yellow, good head, great pour S: Hops, sugar, some floral T: Bitter up front, malt balances nicely M: A bit bubbbly for my taste. Needs a little less carbonation D: Ok. Not the best pale ale but decent.	8.8	7.3	7.3	7.3	8.9	9	7.3	7.3	7.3	7.3	7.9	7.3	7.3	7.3	7.3	8.9	7.3	7.3	7.3	7.3
163	Caldera Pale Ale	American Pale Ale (APA)	Well balanced between caramel maltiness and citrusy hops, this beer exemplifies the Pale Ale style nicely. An expected deep golden to light copper color does the beer pour. Froathy head character amounts to an inch or so before settling it's white lace on the glass. Good retention, but great on lacing. A classic Pale Ale appearance. Caramel, spice, and hops blend in the nose for the impression of…	9	8.1	9	9	9	9	8.1	9	8.1	9	8.7	8.1	8.1	8.1	8.1	8.1	8.1	9	8.1	8.1
164	Caldera Pale Ale	American Pale Ale (APA)	Have had this (and other Calderas) a number of times; this 12 oz. undated (but fresh then) can was a leftover from a buddy's 40th a couple weeks back. Poured to a pint. "Live Product: Keep Cool, Just Like You" Around the lip: "Go Skiing - Go Fishing - Go Snowboarding - Go Biking - Go Rafting - Go Cans" A: A glassful of golden sunshine on a dreary day; glowing maize with modest carbonation and a f…	9	7.7	9	7.7	9	9	7.7	9	7.7	9	8.3	7.7	7.7	7.7	7.7	9	9	9	7.7	7.7
165	Caldera Pale Ale	American Pale Ale (APA)	The can seemed to contribute to an exceptionally creamy head atop a cloudy golden yellow body. The color was a bright lemon yellow closer to the light source. The head retained itself well, dropping with rocky craters. The nose was crisp and refreshing. The bold caramel and citrus aromas hit the nose the hardest, balanced very well. Lemon and orange oils make up the citrus profile. The malt backb…	9	5.7	9	7.7	9	9	7.7	9	8.9	9	8.3	7.7	7.7	7.7	7.7	7.7	9	9	7.7	7.7
166	Caldera Pale Ale	American Pale Ale (APA)	355ml can poured into a young's pint pot. A. Bright gold with a towering white head, bright gold that is until the sediment took over proceedings, the beer then took on a 'marbled' appearance with the yeast suspended half way up/half way down the glass. As it diminished, the head sounded like rice crispies 'popping'. S. Lemony and zesty, good hop character. T. A lovely hop bite accompanies the sl…	8.8	7.3	9	7.3	8.9	9	8.7	7.3	7.3	7.3	7.3	7.3	7.3	7.3	7.3	7.3	7.3	7.3	7.3	7.3
167	Caldera Pale Ale	American Pale Ale (APA)	Love the IPA from these guys so I had to give this one a go... Pours a light golden yellow... Sorta hazy... Pretty decent head... Balanced aromas of malt and hops with the malts being a little more dominant... Sweet buttery malts with a slight hop finish at the end... The hops seem a bit muted here... Could have been a bit more balanced... A decent brew I guess... Not one that I will reach for ag…	8.4	4.9	6.9	6.9	8.5	8.7	6.9	8.5	3.5	8.5	6.9	6.9	6.9	6.9	6.9	6.9	6.9	8.5	6.9	6.9
168	Caldera Pale Ale	American Pale Ale (APA)	Bright, clear golden color with a massive head that filled half the glass thanks to my overly-agressive pour. Head settles at a moderate pace and leaves lot's of sticky lacing. Already a sign of hop oils. I'm getting excited. Citric hops in the aroma. Pink grapefruit. Same citric hops that are in the aroma, are in the flavor, but the flavor is much more balanced than the nose forshadows. Sweet pa…	9	9	8.5	9	8.5	9	8.5	9	8.5	9	8.5	8.5	8.5	8.5	8.5	8.5	8.5	9	8.5	8.5
169	Caldera Pale Ale	American Pale Ale (APA)	Thanks to tjensen3618 for putting on the LIF which brought me this can. Clear straw yellow body. Careful pour produces a towering four finger white head. The head works its way back at a moderate pace leaving some scattered lacing. The aroma is rather balanced. The pale malt is a bit more assertive than I would like to see in an APA. Pale malt is sweet and bready in the nose. Citrus fruit aroma p…	8.8	9	9	9	8.9	9	7.3	8.9	7.3	8.9	7.3	7.3	7.3	7.3	7.3	8.9	9	8.9	7.3	7.3
170	Caldera Pale Ale	American Pale Ale (APA)	12oz can poured into an imperial pint glass. A new to me canned beer, love it... Pours a clear golden amber with three fingers of frothy white head which leaves tons of lacing behind... Strong citrus hop aroma at first, grapefruit. Sweet malts come forward after a few whiffs, slightly bready... Decently hoppy for an APA, a lot of them just fall short in this category unfortunately. Overall sweet,…	8.8	9	9	9	8.9	9	7.3	7.3	7.3	8.9	7.9	7.3	7.3	7.3	7.3	8.9	9	7.3	7.3	8.9
171	Caldera Pale Ale	American Pale Ale (APA)	Grabbed a single 12oz can at The Andersons in Toledo, Ohio. Appearance- Pours a brilliant deep straw color with faded hints of pale orange. Big, rocky eggshell white head rises and clings to the glass with each sip leaving an absolutely beautiful lacing behind. Aroma- Bright hop aromas of grapefruit, pithy orange peel, and slightly pungent pine. Healthy burnt sugar and sweet malty undertones with…	9	9	9	9	9	9	8.5	8.5	8.5	9	6.6	8.5	9	8.5	8.5	8.5	8.5	8.5	8.5	8.5
172	Caldera Pale Ale	American Pale Ale (APA)	12oz can, unknown date. Pours semi-hazy golden/orange/amber with a two finger fluffy white head that leaves some lacing and holds a fair cap. Aroma is fruity and citrusy, oranges, melons, pear, green apple, with with an equal amount of sweet caramel and biscuity malts. Some yeasty mustiness. Good overall strength. Flavor features some citrus, earthy, floral, and grassy hops, not as fruity as the …	8	6.5	8.3	8.5	8.1	8.3	7.9	6.5	6.5	8.1	7.1	6.5	6.5	4.5	6.5	8.1	6.5	6.5	6.5	6.5
173	Caldera Pale Ale	American Pale Ale (APA)	12oz can $2. I did not care for this beer. It looked good, orange, pale, good lace, decent head. It smelled kind of weak but not bad. It tasted like stale iced tea and I did not care for that flavor one bit. The IPA I had from this brewer was much better than this. For my money I'd stick with Full Sail Pale Ale for a couple dollars less.	5.7	5.7	5.7	5.7	5.7	4.5	5.7	5.7	2.7	5.7	5.7	5.7	5.7	6.4	5.7	5.7	5.7	5.7	5.7	5.7
174	Caldera Pale Ale	American Pale Ale (APA)	A golden orange and slightly fizzy brew with a slight fluffy off-white head that constricts slowly instead of outright fading away. A few minuscule dots of lace line the glass. A note of citrus hops is noticed on the nose at first, then a slight caramel sweetness follows up. Melon rind, a squirt of lemon on the tongue, some graininess in the background, and a drop of honey makes for a happy palat…	8.4	6.9	8.7	6.9	8.5	8.7	6.9	6.9	6.9	8.5	6.9	6.9	6.9	6.9	6.9	6.9	6.9	6.9	6.9	6.9
175	Caldera Pale Ale	American Pale Ale (APA)	A - Pours a clear apricot orange. 1 finger sticky-looking head. Spotted lacing S - Bready caramel malt, honey, citrus hops, tea like cracker background. Very tasty. Honey malt aftertaste T - Honey caramel, spicy hops, green bark, slightly honey kissed floral, a slight earthiness/medicinal to the aftertaste. M - Perfect. The carbonation yields a sublime texture for the style. This is a good APA. H…	6.9	8.9	6.9	8.9	8.5	8.7	6.9	6.9	6.9	8.5	6.9	6.9	6.9	6.9	6.9	8.5	6.9	6.9	6.9	6.9
176	Caldera Pale Ale	American Pale Ale (APA)	A - Pours a clear light yellow with 3 fingers foamy white head. Lots of carbonation bubbles. S - Very nice malt aroma with floral and citrus hop aromas mixing nicely. T - Taste follows the smell with floral, citrus hop notes, mild bitterness, very rich caramel malt base. M - Light bodied, lots of carbonation, finish is all bittering hops. D - Good drinkability, very smooth and the flavors work we…	9	9	9	7.7	9	9	7.7	7.7	7.7	9	8.3	7.7	7.7	8.4	7.7	9	9	7.7	7.7	7.7
177	Caldera Pale Ale	American Pale Ale (APA)	A: Poured a nice golden color with good carbonation and a white head S: Floral notes, herbal, light booze T: Caramel, floral, even some biscuity notes at times M: Nice feel, crisp and a good drink D: Very good. Nice taste, very good West Coast take on a APA.	8.8	7.3	9	7.3	8.9	9	7.3	7.3	7.3	8.9	7.3	7.3	7.3	7.3	7.3	8.9	7.3	7.3	7.3	7.3
178	Caldera Pale Ale	American Pale Ale (APA)	The can dispenses a hazy amber body with an attractive two finger offwhite head thst appears creamy and long lasting. Abundant patchy and sheet lacing is left on the glass. Aroma is very citrusy, with orange, pink grapefruit, and pineapple hints. Toasted caramel underneath. Mouthfeel is clean and evenly balanced, with a medium body and carbonation. Taste has a prevailing citrusy and earthy hop bi…	9	6.5	8.5	9	9	9	8.5	9	9	9	9	8.5	8.5	8.5	8.5	9	9	9	8.5	8.5
179	Caldera Pale Ale	American Pale Ale (APA)	Can I stumbled across somewhere in Ohio where this beer surfaced after being "imported" on the grey market. I was assured by the proprietor that this was fresh. Looks wonderful in my pint glass. Serious 2 finger head that sticks around and around. When it does subside, a beautiful lace is left behind. The beer is orange with some gold highlights. Agitation brings it back at full force. A great st…	8.4	6.9	6.9	6.9	8.5	8.7	6.9	6.9	6.9	8.5	7.5	6.9	6.9	7.6	6.9	8.5	4	6.9	6.9	8.5
180	Caldera Pale Ale	American Pale Ale (APA)	Poured into a 7oz. snifter. Appearance: Poured out quite nicely: produced one finger's worth of fluffy, off-white head, which came to rest atop a crystal clear, golden body. Faint streams of carbonation did their best to keep that head up, but it eventually faded to a sticky crown. Bubblebath-like lacing trailed the beer all the way to the bottom of the glass. Nice. Smell: Pineapple + cat pee = S…	9	9	9	9	9	9	7.7	7.7	7.7	7.7	8.3	7.7	7.7	7.7	7.7	9	7.7	7.7	7.7	7.7
181	Caldera Pale Ale	American Pale Ale (APA)	Caldera Brewing Company--Caldera Pale Ale--2009 12 oz. Micro Can. 5.60% ABV. 55 IBU's. (4.0 / 5.0) Foamy thin mild lace white head. Clear bright thin yellow orange gold color. Sediment dusty end to pour. Rich aromatic floral hop fruit ester front. Crisp mild CO2 light caramel mild sweet fruit smooth tasty Pale Golden Ale body. Refreshing clean no bitter hop citrus hint satisfying end. Very easy a…	9	9	9	8.5	9	9	9	8.5	9	9	9	8.5	8.5	9	6	8.5	9	8.5	8.5	8.5
182	Caldera Pale Ale	American Pale Ale (APA)	A solid APA - hops bittering is a bit non-descript, but perhaps the cleanest flavor profile I've come across in this style. Nice carbonation. Lively, refined malt notes with firm, consistent hops bittering throughout. Excellent drinkability and sessionablity.	7.7	7.7	7.7	7.7	9	6.5	7.7	7.7	7.7	7.7	7.7	7.7	7.7	7.7	7.7	9	7.7	7.7	7.7	7.7
183	Caldera Pale Ale	American Pale Ale (APA)	Poured into a tumbler at 45 degrees. Medium yellow body with an eggshell white 1 finger width head. Retention is agreeable, and lacing is average. Smells of pine, caramel, butterscotch, fusel alcohol and bread eminate from the glass. Quite a bit of butterscotch up front, which I must admit is a bit of a turnoff for me, I'm alright with caramel, but this was a bit buttery. Finishes up with some ca…	7.6	6.1	7.9	8.1	7.7	7.9	3.6	6.1	3.1	7.7	6.1	6.1	6.1	6.1	6.1	6.1	6.1	6.1	6.1	6.1
184	Caldera Pale Ale	American Pale Ale (APA)	Beer review from BA Mag Oct 2007. The more craft beers that come in cans, the more the stigma that surrounds canned beer will fade away--plus, there is no debate about sunlight and bottle color. That dead horse has been beaten way too much. Thin tiny-bubbled lace forms from a moderate pour, retention is fine and the lace stays around for most of the session. Brilliant golden color shimmers in the…	9	9	8.1	8.1	9	9	8.1	8.1	9	9	8.7	8.1	8.1	8.1	5.6	8.1	8.1	8.1	8.1	8.1
185	Caldera Pale Ale	American Pale Ale (APA)	A - pours a clear orangish rust color with a half inch of sticky white foam S - nice citrus hop aroma of lemon and grapefruit and bready malts T - bready malt backbone with some nice citrus hops and a good hoppy bite in the finish M/D - light bodied with lots of flavor, crisp mouthfeel, i'm definitely going to have more of this one	7.3	9	9	7.3	8.9	9	7.3	7.3	7.3	7.3	7.3	7.3	7.3	7.3	7.3	7.3	7.3	7.3	7.3	7.3
186	Caldera Pale Ale	American Pale Ale (APA)	12 oz. can with a slightly different look from the one shown above. No freshness date Poured a bright, clear orange with a half-inch white head. Very subdued fruity aromas which quickly fade. This is the least impressive character of this ale. The ale begins with a pleasant bitterness that lingers on the tongue. There is a very faint metallic flavor that quickly faded. Overall, this is dry and re…	7.3	9	9	7.3	7.3	6.1	8.7	8.9	3.5	7.3	7.9	7.3	7.3	7.3	7.3	7.3	7.3	7.3	7.3	7.3
187	Caldera Pale Ale	American Pale Ale (APA)	Appearance - Pours an almost clear, light golden color with about a finger of relatively slow dissipating head that leaves decent lacing on the glass. Smell - Toasted bready malts up front with a slight hop profile. I mainly get the bready malt aroma from this, not much else. Taste - As with the nose, I get heavy bready caramel malt flavor, light floral hops, and just a hint of citrus. Reading so…	8	8.5	6.5	8.5	8.1	8.3	6.5	6.5	6.5	8.1	6.5	6.5	6.5	6.5	6.5	8.1	6.5	6.5	6.5	6.5
188	Caldera Pale Ale	American Pale Ale (APA)	A: Poured a pale amber color, clear with good carbonation leaving a nice white head S: Light caramel, hops, bitterness, some citrus and floral notes T: Floral and citrus with impressive hops, def a American West Coast IPA here. M: Lighter bodied with hop bitterness leaving a crisp, bitterness D: Good. I actually thought this could have been a modest single IPA as well	8.8	9	9	7.3	8.9	9	7.3	7.3	7.3	8.9	7.9	7.3	7.3	7.3	7.3	8.9	7.3	7.3	7.3	7.3
189	Caldera Pale Ale	American Pale Ale (APA)	Thanks to Flexabull to sending me this one out in the vet BIF. I like canned brews that are good and this one fit the bill. Can poured into a strain pint glass produced a nice amount of white head that settled to a lace. The body was clear golden amber in color This brew had plenty of floral hops aromas coming from the glass I could tell this was a west coat brew. The flavor was very hop forward …	8.4	8.9	8.7	6.9	6.9	8.7	6.9	6.9	6.9	6.9	6.9	6.9	6.9	6.9	6.9	6.9	6.9	6.9	6.9	6.9
190	Caldera Pale Ale	American Pale Ale (APA)	A: Pale amber in color, beutifully clear, with a nice white head. S: Sweet caramel, a slight tropical fruit flavor with a hint of pine wood. T: Sweet fruit flavor at first, followed by a nice tropical hops flavor. A bit of a malt in the back, but the hop flavor dominate. Not too bitter, just pleasantly hoppy. M: Medium bodied, slightly chewy, perhaps a little over carb'd D: Very good overall, but…	8	8.5	8.3	6.5	8.1	8.3	6.5	6.5	6.5	8.1	7.1	6.5	6.5	6.5	6.5	6.5	6.5	6.5	6.5	6.5
191	Caldera Pale Ale	American Pale Ale (APA)	Golden amber with a big foamy head that just floats on top. Crisp pale malt and floral hop aromas. Flavors of light floral hops with a good malty reflection that combine to make a honey-like finish with a light hop linger. Medium carbonation with a non descript mouthfeel. It might not look like much but it tastes great although there's also not much to talk about in the mouthfeel. I really liked …	8.8	7.3	7.3	7.3	8.9	9	7.3	7.3	7.3	8.9	7.3	7.3	7.3	7.3	7.3	8.9	7.3	7.3	7.3	7.3
192	Caldera Pale Ale	American Pale Ale (APA)	received as an extra from I wish I remember who... poured from a can a hazy gold to a dogfish head signature glass with a very thin and short lasting head that interestingly left a fair amount of lacing. smell of strong citrus upon popping the can that transitioned to mild hops afterward. sweet forward fading to a bitter bite at the back of the tongue. I don't think it was cold enough for my tast…	7.6	4.1	6.1	8.1	6.1	7.9	6.1	6.1	6.1	7.7	6.7	6.1	6.1	6.1	3.6	6.1	6.1	6.1	6.1	6.1
193	Caldera Pale Ale	American Pale Ale (APA)	Picked up a can at Abe's Cold Beer for a couple bucks and drank it with a Thai curry (good combo). At first seems like a simple, but tasty pale ale. The malts provide a little toast and caramel, while the hops pull in the usual citrus notes. As it warms and I think about what I'm tasting and smelling, a lot more comes out. There are hints of pineapple in the hops, hard sugar candy in the aroma, a…	6.5	6.5	6.5	6.5	8.1	8.3	6.5	6.5	6.5	8.1	6.5	6.5	6.5	6.5	6.5	6.5	6.5	6.5	6.5	6.5
194	Caldera Pale Ale	American Pale Ale (APA)	Pour - dark golden, not a light-colored pale by any means. Orange with splashes of yellow and a frothy half inch of bubbly white goodness on top. Aroma - citrus-y and cascade-y. Plenty of fresh floral hop aroma combined with a solid amount of sweetness. It has a light piney smell along with that of cake frosting (perhaps?). Hmm...works for me. Taste - damn good. I'd leave it at that but I suppose…	9	7.7	9	7.7	9	9	7.7	9	7.7	7.7	8.3	7.7	7.7	7.7	7.7	7.7	9	9	7.7	7.7
195	Caldera Pale Ale	American Pale Ale (APA)	Poured this 12 oz. can into a Sam Adams glass. No date. The body was pale gold. The head was modest and bright white leaving only bits of lace. Smell was a pungent, leafy, skunky hops - yum!. Tea, which was strong but faded. Taste was green and grassy with a nice lingering bitter finish. Not hasrsh, but flavorful. Enough biscuity malts to give it some pale ale balance. Very solid and highly drink…	8.4	6.9	8.7	6.9	6.9	5.7	6.9	6.9	3.5	6.9	7.5	6.9	6.9	6.9	6.9	8.5	8.9	6.9	6.9	8.5
196	Caldera Pale Ale	American Pale Ale (APA)	12oz can received today by the great trader known as russpowell. Thanks Russ! My first brew from Caldera, there seems to be a kind of obsession with the number 60 on the can that I'm not "getting". It pours a clear light golden colour, good 2 finger head of foam, looks to have some good lacing. The smell is big citrus hops and an equally big nose of grain, not so good, and some honey, which is ni…	8	8.5	6.5	8.5	8.1	8.3	6.5	6.5	6.5	8.1	7.1	6.5	6.5	6.5	6.5	6.5	6.5	6.5	6.5	6.5
197	Caldera Pale Ale	American Pale Ale (APA)	Poured from a 12oz. can into a standard pint glass Bright golden/orange, with a moderate, dense head of foam Aroma-Faint hop and citrus notes Taste-biscuit, citrus rind, subtle hop bite, grapefruit peel in the finish Overall, a nice, tasty, drinkable APA-out of a can	8.8	7.3	9	7.3	7.3	9	7.3	7.3	7.3	7.3	7.3	7.3	7.3	7.3	7.3	7.3	7.3	7.3	7.3	7.3
198	Caldera Pale Ale	American Pale Ale (APA)	Pours golden with a medium sized white foam. Retention is okay, but lacing sticks well. Aroma is bready, somewhat malty, and hoppy. Piney and citrusy. Bready, biscuity, malty with a hop character in the finish. The breadyness makes this almost "buttery" in texture. Mouthfeel is on the lighter side of medium and creamy. Carbonation is okay. Drinkability is rather high...lower ABV, great mouthfeel,…	8.4	6.9	8.7	8.9	8.5	8.7	6.9	6.9	3.5	6.9	6.9	6.9	6.9	6.9	6.9	8.5	8.9	6.9	6.9	6.9
199	Caldera Pale Ale	American Pale Ale (APA)	Golden with a dense white head and a massive cascading of carbonation rising to the surface. Clean, sweet, graininess with a nice dose of floral/citric/ herbal hops. Cascades are definitely at work in this brew. Finish is dry and crisp with a perfect amount of bitterness. A more than solid Pale Ale from the folks at Caldera. This one is all West Coast.	9	8.1	9	8.1	8.1	9	8.1	8.1	9	9	8.7	8.1	8.1	8.1	8.1	9	8.1	8.1	8.1	8.1
200	Caldera Pale Ale	American Pale Ale (APA)	The beer pours a nice gold color with a thick frothy white head that slowly fades to lacing. The aroma is good. It has a solid pale malt scent with some bisquity notes and a mild citrus hop aroma. There is a creamy/bready character to it. The taste is good as well. It has a good hop bite up front along with a balance of pale and bisquit malts. It's quite a hoppy APA. The mouthfeel is fine. It is …	9	7.7	9	9	9	9	7.7	7.7	7.7	7.7	8.3	7.7	7.7	7.7	9	9	9	7.7	7.7	7.7
201	Caldera Pale Ale	American Pale Ale (APA)	Poured into 12oz straight glass. Poured a cloudy yellow, almost the color of pineapple juice, with barely a thin cap of white head that had no retention and minimal lacing. The aroma was mostly malt forward, a pleasant change from Pales that are basically "IPA light", with just enough hops to keep the scent balanced. The flavor was balanced as well, although I thought a little on the bland side. …	8	4.5	8.3	8.5	8.1	5.3	6.5	8.1	6.5	6.5	6.5	6.5	6.5	6.5	4	6.5	6.5	8.1	6.5	6.5
202	Caldera Pale Ale	American Pale Ale (APA)	A 12 ounce can picked up at Abe's as part of my mixed sixer. Cracked open and poured into my Tregs shaker glass. The pale ale appears a clear pale golden yellow color with about a finger of off white foam. The head leaves a thin lace on the glass with each sip. The nose and flavors consist of toasted bread, crackers and biscuits, pine, lemon, sweet malt. Decent body for the style with adequate ca…	8	8.5	8.3	6.5	8.1	8.3	6.5	6.5	6.5	8.1	6.5	6.5	6.5	6.5	4	8.1	6.5	6.5	6.5	6.5
203	Caldera Pale Ale	American Pale Ale (APA)	A-Gold-light bronze. Big eggshell head. Brilliantly clear. S-Piney, citrusy hops. Crackers. Slight soapiness after a while. T-citrus rinds, some pine. Firm bitterness. Bitterness hides much of the malt but some crackery malt comes through. M-medium light bodied. Medium carbonation. No alcohol burn. really nice. D-Really nice beer. A bit on the bitter side to drink all night but a really tasty bee…	8.8	9	7.3	7.3	8.9	9	7.3	7.3	7.3	7.3	7.9	7.3	7.3	7.3	7.3	8.9	7.3	7.3	7.3	7.3
204	Caldera Pale Ale	American Pale Ale (APA)	12oz CAN into a regular kitchen glass during a snowstorm. A- Bright white golden in color with much clarity. A whirlpool of bubbles erupt a nice bright off white head that just seemed to keep building. This beer is alive. No lacing though, ah well. S- A west coast forward PA with the hops winning the race. I'm smelling at least one of the 3-c's backed by a bready mix of yeast and malts. Biskits i…	9	7.7	9	3	9	9	7.7	7.7	8.9	7.7	8.3	7.7	7.7	7.7	7.7	7.7	7.7	7.7	7.7	7.7
205	Caldera Pale Ale	American Pale Ale (APA)	A clear bright gold color. I can't really smell much - some weedy skunky hops as it warms up, but not intense - this is an APA - relax. Now I'm picking up baked bread aroma from the malt. Nice - layers. Nice pleasant hop flavor on the medium bodied, lightly toasty malt spine. The hop flavor's character reminds me of some Lagunitas beers with their blend of herbal, grassy, and tropical fruit flavo…	8	8.5	6.5	6.5	8.1	8.3	6.5	6.5	3.5	6.5	6.5	6.5	6.5	6.5	6.5	6.5	6.5	6.5	6.5	6.5
206	Caldera Pale Ale	American Pale Ale (APA)	At one point, I wondered if I could ever find 100 CANs, then 150, but now that the CANQuest has breached the 200 mark, I realize that the sky is the limit. People are sending me unsolicited BeerMails for trades for new CANs. Keep 'em coming, folks! After a seemingly steady diet there for a while of AmeriCAN macro lagers, it is nice to see and smell something decent glug-glug-glugging its way out …	8.8	5.3	9	7.3	7.3	6.1	7.3	7.3	7.3	8.9	7.3	7.3	7.3	8	7.3	7.3	7.3	7.3	7.3	7.3
207	Caldera Pale Ale	American Pale Ale (APA)	A= basic blonde, mild white head, decent lacing. S= honey and floral hops notes. More evident as the beer warmed for a few minutes. T= immediately astringent and dry, somewhat watery, some florals, pine, bitters. M= astringent, some bitterness, florals. D= fine if you like it, depends on the price versus better APA offerings.	5.7	5.7	7.5	7.7	5.7	7.5	5.7	5.7	5.7	7.3	3.8	5.7	5.7	5.7	3.2	5.7	2.9	5.7	5.7	5.7
208	Caldera Pale Ale	American Pale Ale (APA)	Pours a very pale straw yello color with frothy white head, quickly dicipating but decent lacing. Smell is dominated by piney, earthy hops with a presence of citrus and floral. Pale straw like malts. Taste is a mirror of these scents, not much complexity, but good. Medium bodied, adequate carbonation. Definitely a refreshing, milder alternative to many pale ales currently out there.	8.8	7.3	9	9	7.3	9	7.3	7.3	7.3	7.3	7.3	7.3	7.3	7.3	7.3	8.9	7.3	7.3	7.3	7.3
209	Caldera Pale Ale	American Pale Ale (APA)	12oz can picked up at Brewforia on the way home tonight... paid $1.89... poured into my Delirium goblet. 1" white head drops leaving descent lacing... the brew is pretty clear golden... Nose is lite pine and a bit more citrus hops... pale malts... ehhh.. okay. Flavor mirrors the nose with some biscuity maltiness.. body and carbonation are both where they should be. Overall.. this is descent pale …	8	8.5	8.3	8.5	6.5	8.3	6.5	6.5	6.5	6.5	6.5	6.5	6.5	6.5	6.5	8.1	6.5	6.5	6.5	6.5
210	Caldera Pale Ale	American Pale Ale (APA)	A: An amazingly clear, golden pour from can into glass with a fluffy white head that sits on top. S: Just as a pale ale should be: a refreshing citrus aroma with a mild pine to let you know that it still means business. T: Again, a perfect example of a pale ale. A nice clean, refreshing citrus flavor followed by a nice bitter bite on the finish. M: The beer is light and moderately carbonated, but…	9	9	9	8.5	8.5	9	8.5	8.5	9	8.5	9	8.5	8.5	8.5	8.5	8.5	8.5	8.5	8.5	8.5
211	Caldera Pale Ale	American Pale Ale (APA)	A - Hazy golden orange with a huge off-white head. Three finger head slowly fades to a thin cap and leaves scattered lacing all over the glass. S - Big citrus fruit aroma, primarily grapefruit with hints of lemon zest. Light sweet backing, a bit of biscuitiness coming through. T - Very bitter hoppiness up front with lots of grapefruit coming through. Hints of pine as well. Just the faintest sweet…	7.6	4.1	7.9	8.1	6.1	7.9	6.1	6.1	6.1	7.7	6.7	6.1	6.1	6.1	3.6	7.7	6.1	6.1	6.1	6.1
212	Caldera Pale Ale	American Pale Ale (APA)	a - pours a bright golden amber, nearly perfectly clear with a two-finger white head great retention and good lacing s - orange and tangerine hoppiness mixed with a prominent biscuity maltiness, no alcohol evident at all t - moderate citrusy punch with a good deal of orange and lemon, like the nose, lots of biscuity malt lend a nice backbone, finish is fairly bitter with more biscuit, no alcohol …	9	9	9	9	9	6.5	7.7	7.7	7.7	7.7	8.3	7.7	7.7	7.7	7.7	9	7.7	7.7	7.7	7.7
213	Caldera Pale Ale	American Pale Ale (APA)	Great pale ale. Really sticks out among this blahh category. Very well balanced and refreshing. Nice hop aroma and taste but finish is well balanced. Hops and malt are just the right combo. Just what a pale ale is supposed to be. Very surprised by this brewery I'd never heard of.	8.1	8.1	8.1	8.1	9	9	8.1	9	8.1	8.1	8.1	8.1	8.1	8.1	8.1	8.1	8.1	9	8.1	8.1
214	Caldera Pale Ale	American Pale Ale (APA)	Appearance : The beer pours an extremely clear yellow leaning on the golden/orange side. The head that appeared looked like clouds forming, the color of the foam was pure white it looked like a nice layer of clouds hovering on top of the liquid. Aroma: There is not a whole lot of aroma but can smell a slight hint of citrusy hops. Mouthfeel: It has that dry astringent taste that some wines or teas…	7.6	8.1	7.9	6.1	6.1	7.9	6.1	6.1	6.1	6.1	4.2	6.1	6.1	6.1	6.1	6.1	3.3	6.1	6.1	6.1
215	Caldera Pale Ale	American Pale Ale (APA)	Can pours a clear gold with a sticky white head that laces the glass. Vibrant, leafy hop aromas are not overpowering but fresh and inviting, and are exceptionally well balanced on the palate by equally bold, complex malts. This is a very nice beer, one that I intend to buy again.	9	9	9	7.7	7.7	9	7.7	7.3	7.7	7.7	7.7	7.7	7.7	7.7	7.7	7.7	7.7	9	7.7	7.7
216	Caldera Pale Ale	American Pale Ale (APA)	Poured from 12 oz can into a pint glass. Appearance: very slightly cloudy golden-straw hue with one finger of nicely foamy head, leaving a good lacing. Smell: prominent aroma is of nice earthy hops. Pretty nice. Taste: quite hoppy. Malt is toasty and slightly sweet; hops are mostly earthy, with a little spice and a little floral character. This beer is unbalanced toward the hop side of the scale,…	8.8	5.3	7.3	9	8.9	9	7.3	7.3	7.3	8.9	7.3	7.3	7.3	7.3	7.3	8.9	7.3	5.1	7.3	7.3
217	Caldera Pale Ale	American Pale Ale (APA)	12oz can poured into a pint glass Pours a bright yellow with nice head, very little lacing. Smells slightly hoppy, mostly wet greens. Taste is a tiny little bit of honey and a fair amount of hops, some floral. Nice bitter aftertaste. Mouthfeel is light and effervescent. Pretty drinkable. Not as good as their IPA, I don't think.	8	6.5	6.5	8.5	6.5	8.3	6.5	6.5	6.5	8.1	7.1	6.5	6.5	6.5	6.5	6.5	6.5	6.5	6.5	6.5
218	Caldera Pale Ale	American Pale Ale (APA)	Appearance - This is a light and bright orange in color with a modest head that showed great retention. Smell - This is an even combination of nice grain and fruit-juicy hops. The citrus hops are very intense and at first appear to be overtaking the nose but then the grain proves to be a bit more stubborn. Together they form a fair balance and a beautiful APA bouquet. Taste - The hops are more fo…	7.3	7.3	7.3	7.3	7.3	9	7.3	7.3	7.3	7.3	7.9	7.3	7.3	7.3	7.3	7.3	7.3	7.3	7.3	7.3
219	Caldera Pale Ale	American Pale Ale (APA)	I picked this up at Outlet Liquors in Rehoboth Beach DE, poured chilled from the 12oz can into a half pint. A - A moderately clear pale golden w/ a 2 1/2 finger cap that is cream colored. The head is rocky w/ a fine bead, light haze (hops) w/ light lace that collects like dripping paint streaks S - More pine scents from hops than anything but full of aroma all the same w/ mild malt accent and hin…	8.4	8.9	6.9	6.9	8.5	8.7	6.9	6.9	6.9	6.9	7.5	6.9	6.9	7.6	6.9	8.5	6.9	6.9	6.9	6.9
220	Caldera Pale Ale	American Pale Ale (APA)	A - A finger of compact fizzy white head... Moderate retention gives way to a full rich lacing which is slightly thicker in the center and slightly lighter around the edges... Loads of moderate paced small carbonation bubbles rise throughout... Light golden color with a slight orange hue... A very modest haze throughout... S - Distinctive citrus hops aroma is unavoidable... Also present are faint…	9	7.7	9	9	9	9	7.7	7.7	3.5	9	7.7	7.7	7.7	8.4	7.7	9	7.7	7.7	7.7	7.7
221	Caldera Pale Ale	American Pale Ale (APA)	Thanks to Kegatron for a can of this. A-Bright golden hued copper with a thin off-white head that left spotty lace. S-Honey sweet malt with a kick of floral, grassy and lightly citrus hops. Nice base of backing biscuit in the background. T-Aggressive hop bite in the forefront with a sharp floral bite that transforms into biting citrus rind. Honey bread malts balance out the hops. M-Medium-light s…	8.4	6.9	8.7	6.9	8.5	8.7	6.9	6.9	6.9	8.5	6.9	6.9	6.9	6.9	4.4	6.9	6.9	6.9	6.9	8.5
222	Caldera Pale Ale	American Pale Ale (APA)	12 oz. can, these guys finally showed up in the Southland, another Oregon brewer to try out, A: Pours a dark yellow, with a finger of white head, solid lace. S: Earthy hops, one-dimensional. Cascades. T: Upfront cedar-box and tobacco in the hops, quite bitter and earthy initially. Malt character is very light. Notes of pine oil late. M: A bit too light-bodied, soft carbonation. D: My uncle used t…	8	6.5	8.3	6.5	8.1	8.3	6.5	4.5	6.5	6.5	7.1	6.5	6.5	6.5	6.5	8.1	6.5	6.5	6.5	6.5
223	Pilot Rock Porter	American Porter	Comes out of the tap an opaque deep sable with a minimal head, but the latter may be an artifact of te pour. Smoky aroma has tones of molasses and high-quality coffee. Absolutely delicious flavor has roast coffee, chocolate and molasses components and is just slightly sweet - and superb! Smooth, fizzy texture is extremely pleasing. If you visit the Pacific Northwest, look for this one!	7.3	7.8	7.3	7.3	8.9	7.5	7.3	7.3	7.3	8.9	7.3	7.3	7.3	7.3	7.3	7.3	9	7.3	7.3	7.3
224	Pilot Rock Porter	American Porter	Served on-tap @ Red Star Tavern & Roast House in downtown Portland. Cheers to Zach and James for a successful video shoot. Pours a dark chestnut brown -- bordering on black -- with a frothy one-finger head with good retention and lacing. Aromas of roasted malt, chocolate and coffee. Opens mighty tasty with big notes of licorice, malted milk balls and chocolate. Suggestions of chocolate milk and e…	9	7.7	7.7	9	9	7.9	7.7	7.7	7.7	9	7.7	7.7	7.7	7.7	7.7	7.7	9	7.7	7.7	7.7
225	Pilot Rock Porter	American Porter	A- black with thin tan head. Good lace S- sweet, slight hint of esters/fruit, roasted malt...typical porter nose T- similar to nose. Initial slight estery/fruitiness transitions smoothly to roasty-sweet, coffee/chocolate finish. One of the best balances of hops-malt I've had in a porter. M- full bodied, silky and slightly creamy. Perfect for the style. D- very sessionable....very close to perfect…	9	7.7	9	7.7	9	7.9	7.7	7.7	7.7	9	7.7	7.7	7.7	8.4	5.2	7.7	9	7.7	7.7	7.7
226	Pilot Rock Porter	American Porter	I had this on tap at the Horse Brass Pub in Portland. A= This ale poured a deep brown/black with a 1" slightly creamy tan head. The head lasted a good long while and left some sticky residue down my glass. S= Slight coffee roastiness mixed with treacle-like sweetness combine to make a rich aroma. T= Extremely tasty porter here. Started off as a battle between slightly bitter roasted malts and the…	9	8.1	9	8.1	9	8.3	8.1	8.1	8.1	9	8.7	8.1	8.1	8.8	8.1	9	9	8.1	8.1	8.1
227	Pilot Rock Porter	American Porter	I had this on tap last in August of 2009 at Bailey's Taproom in Portland, Oregon. The colour was a very dark brown with a garnet base and a thin tan head. The aroma was full of coffee, roasted malt and chocolate. On the palate, there was light CO2, day old coffee, some dark chocolate and more roasted malt.	7.6	6.1	7.9	6.1	7.7	6.3	6.1	6.1	6.1	6.1	6.1	6.1	6.1	6.8	3.6	6.1	6.1	6.1	6.1	6.1
228	Pilot Rock Porter	American Porter	Wonderful fluffy full headed porter. Great esspresso aromas, roasted coffee. Salty under taste..this is minor yet sets the theme for the porter..the saltiness makes you gulp more of the chocolaty ,.coffee goodness. Great drinking beer..with great backing.	7.3	7.3	7.3	7.3	8.9	7.5	7.3	7.3	7.3	7.3	7.3	7.3	8.5	8	7.3	7.3	7.3	7.3	7.3	7.3
229	Pilot Rock Porter	American Porter	Appearance: deep black with a 3"+ tan colored head that lasts. Thick lacing coats the glass. Smell: nice roasted malts and coffee are easy to pick up. Taste: this was like eating a loaf of pumpernickel bread. Roasted malts, coffee, dark chocolates, molasses, and a hint of nuttiness rounded it out. Mouthfeel: smooth from start to finish. Medium bodied like a porter should be, not some stout-like m…	8.8	7.3	9	9	8.9	7.5	7.3	7.3	7.3	7.3	7.3	7.3	7.3	8	9	7.3	9	7.3	7.3	7.3
230	Pilot Rock Porter	American Porter	Pilot Rock Porter was served on tap at the Night Light Lounge in Southeast Portland. This is a great neighborhood bar, with a fine, if not huge selection of beer, and deserves some spillover beer geek traffic once the Clinton Street Theater's brewpub opens down the street. Anyway, the porter is lighter than your typical porter black, more of a transparent ginger brown. The head is small but the l…	9	9	7.7	9	9	9	7.7	7.7	7.7	9	7.7	8.6	7.7	8.4	7.7	7.7	7.7	7.7	7.7	7.7
231	Pilot Rock Porter	American Porter	Pilot Rock is brown with ruby highlights and sports a thin head with no lace. It started with a nice roasted aroma and flavor. But these initial selling points lacked sustain. Most dimensions are otherwise customary with a slightly thin body. Served on tap at the Siskiyou Pub, Ashland, OR.	8	6.5	6.5	6.5	6.5	6.7	6.5	6.5	6.5	6.5	6.5	6.5	6.5	6.5	4	6.5	6.5	6.5	6.5	6.5
232	Vas Deferens Ale	Belgian Strong Dark Ale	Poured from a 22oz bottle into a pint glass. A: Pours a clear garnet color with some hints of cherry red coming through. It has a creamy one finger khaki white head that reduces to a thin film across the top. The beer appears pretty still, no carbonation is seen. S: Sweet dark fruits are the backbone which include plums and dates. Phenolic smells come through along with belgian yeast. T: The tast…	6.8	7.3	7.1	5.3	5.3	5.3	6.7	5.3	5.3	6.9	5.3	5.3	5.3	5.3	2.8	6.9	7.3	5.3	5.3	5.3
233	Vas Deferens Ale	Belgian Strong Dark Ale	A: pours a dark mahogany with a finger of khaki head that recedes into a thin ring with no lacing. S: some slight roasted malt aromas at first followed by bubblegum and candy sugar notes. Sweet, dark fruit aromas like plums follow. Slight spices mix with faint notes of chocolate and nuts for the finish. Smells pretty nice. T: unfortunately the flavor doesn't live up to the aroma. Spices with some…	8	6.5	6.5	3	8.1	6.5	6.5	6.5	6.5	8.1	7.1	6.5	6.5	6.5	4	8.1	6.5	6.5	6.5	6.5
234	Vas Deferens Ale	Belgian Strong Dark Ale	Got this ine from the Nashvillian (cheers John) Pours chestnut/mahogany with a pinky of of tan head. Average head retention & good lacing S: Rich dark fruit, chocolate. All fade as this warms T: Follows the nose, dryness, apricot, pears & cherries with a touch of oakyness up front. I start picking some candi orange notes as this warms, a touch of juicy fruit gum on the edges, along with apple ski…	8.4	6.9	8.7	8.9	8.5	6.9	6.9	6.9	6.9	6.9	7.5	6.9	6.9	7.6	6.9	8.5	6.9	6.9	6.9	6.9
235	Vas Deferens Ale	Belgian Strong Dark Ale	Drank 11/5/11 A: A slightly reddish amber hue, with a head that dissipates quickly and completely. Intriguing simply because it's a different color. S: It smells like an orange chocolate bar. Not what I was expecting at all, but I like it. Not the most exceptional or complex beer I've had, but it's good. T: Again, orange chocolate. Mmm mmm good. Very well balanced, and not a hint of booze. M: Goo…	8.4	6.9	6.9	6.9	8.5	6.9	6.9	8.5	6.9	6.9	6.9	6.9	6.9	6.9	6.9	6.9	6.9	8.5	6.9	6.9
236	Vas Deferens Ale	Belgian Strong Dark Ale	Poured into tulip glass. Appearance: Deep mahogany with red hue, pours 1 finger of off-white head that fades quickly. Lots of lacing. Smell: Roasted malt, chocolate, orange zest, slightly boozy as it warms, raw sugars. Taste: roasted malt, chocolate, blood orange, sweet, brown sugar. Mouthfeel: full bodied, good carbonation. Overall: A tasty porter. I like the subtle blood orange element. Not a l…	8.4	6.9	8.7	8.9	8.5	6.9	6.9	6.9	6.9	8.5	6.9	6.9	6.9	7.6	6.9	8.5	6.9	6.9	6.9	6.9
237	Vas Deferens Ale	Belgian Strong Dark Ale	Poured from a 22oz bottle into a Piraat tulip. 1/2 finger of lazy tan bubbles formed on top of the dark copper/brown body. The head vanished rather qucikly, but laced the walls of the glass nicely. This smells a lot like a classic quad...lots of dark fruits, plums and malt. Just as the nose indicates, the dark fruits are the major flavor here. The blood oranges can be detected slightly, but not a…	8.4	6.9	8.7	6.9	8.5	8.7	6.9	8.5	6.9	6.9	6.9	6.9	6.9	6.9	6.9	8.5	6.9	8.5	6.9	6.9
238	Vas Deferens Ale	Belgian Strong Dark Ale	A: a coppery, somewhat bronze type color with a nice thin layer of lace left atop. S: Malty and some dark fruit notes... plumb/fig..but a sweet T: the malty sweentness blended with the dark fruits do make for an interesting tasting beer. M: medium bodied dark ale, relatively easy to drink... O: pretty good beer.	6.5	6.5	6.5	6.5	6.5	6.5	6.5	6.5	6.5	8.1	6.5	6.5	6.5	6.5	4	6.5	6.5	6.5	6.5	6.5
239	Vas Deferens Ale	Belgian Strong Dark Ale	Poured from a bottle into a pint glass. Appearance: Pours a clear very dark redish amber with a finger of tan head that fades to a ring. Smell: Malty with some fruity notes along with mild chocolate and spice. Taste: More fruit here than in the smell. Malty and quite sweet, I'm picking up just a bit of the orange. The finish is malty and bitter. Mouthfeel: Medium body with prickly carbonation and…	7.6	8.1	7.9	6.1	7.7	7.9	7.5	6.1	6.1	7.7	6.7	6.1	6.1	6.1	6.1	7.7	6.1	6.1	6.1	6.1
240	Vas Deferens Ale	Belgian Strong Dark Ale	A: pours clear dark brown with a hint of ruby. one finger of white head, very fine buttles that are slow to subside, no lacing. S: barley malt, orange zest, pumpkin spices? i'd almost want to guess summit hops without the onionyness. T: slight hop bitterness at first, then smoked and barley malts, vanilla, bread, campfire, caramel, honey, and lingering hops. a touch of minerallyness, perhaps crys…	8	8.5	8.3	3	8.1	8.3	6.5	6.5	6.5	8.1	4.6	7.4	6.5	6.5	6.5	8.1	4	6.5	6.5	8.1
241	Vas Deferens Ale	Belgian Strong Dark Ale	a: dark brown with amber highlights, no head or lacing. s: dark malts, medicine, little orange and rubbing alochol. t: malts, caramel, no medicine but dark fruits, other than bitters no other orange taste detected. m: full body with some bitterness. o: worth trying once, dont think i'll seek this one out again.	7.6	6.1	6.1	8.1	7.7	6.1	6.1	6.1	6.1	7.7	6.7	6.1	6.1	6.8	8.1	6.1	6.1	6.1	6.1	6.1
242	Vas Deferens Ale	Belgian Strong Dark Ale	poured from a 22oz bottle to a couple of taster glasses with a buddy. Dark amber/copper in color, dusty off white head with fast fading carbonation. A little haziness. Smells of hard candy, tart citrus, spices and little like a fruity cough medicine. Not in a bad way though. I enjoy the aroma after a few minutes of temp increases. The tart nose softened a bit. Tastes a little sweet, I get the har…	7.6	6.1	7.9	6.1	6.1	7.9	7.5	6.1	6.1	7.7	6.1	7	6.1	6.1	6.1	7.7	6.1	6.1	6.1	6.1
243	Vas Deferens Ale	Belgian Strong Dark Ale	Had to give this a try, based on the name and the label. A bit disturbing, if you dwell on it too much. Ruby brown with 1-finger pale cream head. Light lace and just a touch of head left at the bottom of the glass. Great color, though. Nose is caramel and brown sugar with a touch of Belgian yeast. Getting the orange zest about half-way through the glass. Orange much more evident in the taste, wit…	9	7.7	7.7	7.7	9	7.7	7.7	7.7	7.7	9	8.3	7.7	7.7	7.7	7.7	9	9	7.7	7.7	7.7
244	Vas Deferens Ale	Belgian Strong Dark Ale	Had to get this one for the name, Grabbed a bottle when I came across it at the store. The pour was a murky orange brown color with a fluffy tan colored head on it. The smell of Belgian yeast was prominent, along with some citrusy aromas and earth too. The taste of the beer had some sweet notes up front with the fruits and brown sugars that might be in there. The finish was a little on the dry an…	7.6	4	7.9	6.1	6.1	6.1	6.1	6.1	6.1	7.7	6.1	6.1	6.1	6.1	3.6	6.1	6.1	6.1	6.1	6.1
245	Vas Deferens Ale	Belgian Strong Dark Ale	Pours a reddish brown. Fairly clear with a bit of white head. Smells orange heavy and sweet dark carmels malts. Vry rich and dark . Brown sugar sweetness. Almost a burnt caramel on he tongue, the orange is not as strong as i would like. Thick and full bodied. Overall very nice compared to what I expected	8.8	9	9	7.3	8.9	7.3	7.3	7.3	7.3	8.9	4.8	7.3	7.3	8	9	7.3	7.3	7.3	7.3	7.3
246	Vas Deferens Ale	Belgian Strong Dark Ale	Smell is light, almost non-existent, must be trapped in the dark amber. Very light head tops a thin effervescent surface. Taste is belgian yet bitter, with very little of the promised oranges. I'm getting a lot of roast out of this, which normally would be a compliment but it just doesn't fit what I was expecting. Aside from the bitter notes the beer is pretty good, it's almost like a belgian str…	7.6	6.1	6.1	6.1	7.7	6.1	6.1	6.1	6.1	6.1	6.7	6.1	6.1	6.1	3.6	6.1	6.1	6.1	6.1	6.1
247	Vas Deferens Ale	Belgian Strong Dark Ale	This beer is an awesome color, a very dark brown that only lets small amounts of light through around the edges. Head is thin and fleeting, the small amount that sticks around is like cream poured in a latte. Smell is a light belgian roastiness, something like a sweetness mixed with coffee and a slight amount of bread. It's very faint, hard to pull out any specific aromas. Taste is great, a roast…	8.8	7.3	7.3	7.3	8.9	7.3	7.3	5.3	7.3	7.3	7.3	7.3	7.3	7.3	4.8	7.3	7.3	7.3	7.3	7.3
248	Vas Deferens Ale	Belgian Strong Dark Ale	Poured from a bomber with an awesome label. Clear deep amber with razzberry and apricot highlights. A big dense tan head with decent retention. Tight sheets of lace. Blood orange, caramel, dark candi sugar/brown sugar, toasty, spices, pie crust. Some fruity Belgian yeast esters. Sweet toasty caramel, brown sugar and spices, pie crust. Bitter blood orange. Nice and bitter, counters the sweetness. …	9	9	9	8.1	9	8.1	9	9	8.1	9	8.7	8.1	8.1	8.8	8.1	9	9	8.1	8.1	8.1
249	Vas Deferens Ale	Belgian Strong Dark Ale	Thanks to inflatablechair for sending out this great extra last month. Shared with a few others last saturday night. Poured a nice reddish brown color, with a bit of tan head on top. Aromas of toasted malt, caramel, orange zest and yeast. Medium bodied, with flavors of orange, caramel, toasted malt and yeast.	8.8	7.3	9	7.3	8.9	7.3	7.3	7.3	7.3	8.9	7.3	7.3	7.3	7.3	7.3	7.3	7.3	7.3	7.3	7.3
250	Vas Deferens Ale	Belgian Strong Dark Ale	I got this one from Lazerlobe a while back in a BIF. Thanks again! Poured into a tulip. The beer pours a dark mahogany with slight red hughs and a small off white head. Interesting aroma here. I get dark chocolaty malts with a hint of orange zest. Don't really know where the chocolate is coming from but this smells pretty good. Choclate taste without much noticability of orange flavors as the lab…	8	6.5	8.3	6.5	8.1	6.5	6.5	6.5	6.5	6.5	6.5	6.5	6.5	7.2	8.5	8.1	6.5	6.5	6.5	6.5
251	Vas Deferens Ale	Belgian Strong Dark Ale	Pecan shell dark brown that becomes burnt orange and dark cherry red with backlighting. Appropriate color for a BSDA. The good looking lid of golden khaki is not Belgianesque... nor was it expected to be. Thick streamers of sudsy lace means no real negatives. I'm not getting much in the way of Belgian yeast esters in the nose, which makes me think the brewers used dark candi sugar, but not Belgia…	7.2	5.7	5.7	5.7	5.7	7.5	5.7	5.7	5.7	7.3	3.8	5.7	5.7	6.4	7.7	5.7	5.7	5.7	5.7	5.7
252	Vas Deferens Ale	Belgian Strong Dark Ale	Review from BeerAdvocate Magazine Issue #42 (Jul 2010): Crazy name, disturbing label. WTF!! LOL ... we're OK now. It's a dark and heady brew. Brown sugar, medicinal phenols, bubble gum and ripe fruit make for a Belgian-like aroma. It is crisp and smooth with a bitty mouth- feel. Suggestions of chocolate, oranges, toasted bread and rum come to mind. With modest hops, the alcohol is very prevalent;…	8.4	6.9	6.9	6.9	8.5	8.7	6.9	6.9	6.9	6.9	7.5	6.9	6.9	6.9	6.9	6.9	8.9	6.9	6.9	6.9
253	Vas Deferens Ale	Belgian Strong Dark Ale	Beer poured from a bottle into a beer mug. The beer pours an extremely dark brown with a foamy, light 2" head. The beer has smells of alcohol, citrus, and heavy malts, but all well blended together. The beer has a robust burst of flavors, again well blended like the smell. There are flavors of malt, sweetness, citrus/orange, and a little bit of molasses undertone. It's impressive that these bold …	8	6.5	6.5	6.5	8.1	8.3	6.5	6.5	6.5	6.5	6.5	6.5	6.5	6.5	6.5	6.5	8.5	6.5	6.5	6.5
254	Vas Deferens Ale	Belgian Strong Dark Ale	Appears dark brown with a medium light brown head. It smells of oranges, chocolate, nutty malts and it strangely smells a bit like cherries. It tastes strongly of oranges. The orange flavor almost has a fresh taste to it. The malt taste to the beer is a bit nutty and chocolate like. There is a noticeable amount of Belgian yeast flavor. I get a tangy almost chalky flavor from the yeast. The yeast …	8.8	7.3	7.3	7.3	8.9	7.3	8.7	7.3	7.3	7.3	7.3	7.3	7.3	7.3	7.3	8.9	9	7.3	7.3	7.3
255	Vas Deferens Ale	Belgian Strong Dark Ale	A: Pours a translucent, deep ruby with brown highlights, capped by a finger and a half of frothy head. Retention is moderate as it settles down to a thin layer of foam and holds there. S: Dark fruits - prunes and figs - along with some oranges and wheaty base. A strange salty, vinegary aroma not unlike green olives lurks in the background. Doesn't kill the beer, but it's a big strange. T: Lots of…	7.6	6.1	6.1	6.1	7.7	6.1	6.1	6.1	6.1	7.7	6.1	6.1	7.3	6.8	3.6	7.7	6.1	3.9	6.1	6.1
256	Vas Deferens Ale	Belgian Strong Dark Ale	Roommates GF brought home a bottle to try... love the name, label.. etc.... let's see what we've got... - Clear, and rather dark brown ale of sorts.. glows a touch red as well... big off-white head... leaves a bit of a ring and a subtle layer on top... - I get some bitter hops, tangy Belgian-like yeast.. wheat or a wit quality... and green olives. I usually get a green olive smell when something …	8.4	8.9	8.7	6.9	6.9	8.7	6.9	6.9	6.9	6.9	7.5	6.9	6.9	6.9	6.9	6.9	8.9	6.9	6.9	6.9
257	Vas Deferens Ale	Belgian Strong Dark Ale	22 oz bomber to pint glass Pours a rich reddish-brown that, although isn't cloudy or murky, is dark enough to let little light through. It's seems to be amply carbonated, but the small head quickly dissipates leaving little lacing. The nose is a little flat. Given the description on the bottle, I was expecting something unique and layered, but I could have mistaken this for Newcastle (sorry NC fa…	8	4	6.5	8.5	6.5	6.5	6.5	8.1	6.5	8.1	6.5	6.5	6.5	7.2	4	4	6.5	4.3	6.5	6.5
258	Vas Deferens Ale	Belgian Strong Dark Ale	Chilled bottle into a glass. A generous gift from ramnuts. Thanks, Frank! Shared with alfrantzell and chswimmer. A: Pours a clear maroon body with a light tan head. The bubbles fill the tulip but quickly collapse into nothing. S: Not much aroma at all. Some nuts and orange, perhaps. T: This beer initially tasted like sushi. Ted narrowed it down to the seaweed wrap used in rolls, but I am convince…	5.3	7.3	7.1	5.3	6.9	5.3	5.3	5.3	2.3	5.3	5.3	5.3	5.3	6.5	2.8	5.3	5.3	3.1	5.3	5.3
259	Vas Deferens Ale	Belgian Strong Dark Ale	Bomber poured into a large goblet, Vas Deferens is dark garnet brown with a small eggshell head that leaves light, scattered lace. Smell is sweet and very rich. The blood oranges really come out, as does some peppery spice. Taste is okay, pretty similar. A Belgian inspired kitchen sink strong ale. Very phenolic, but as it warms the blood oranges come out stronger and temper those somewhat. Still,…	8.4	6.9	6.9	6.9	6.9	6.9	8.3	6.9	6.9	8.5	6.9	6.9	6.9	7.6	6.9	6.9	6.9	4.7	6.9	6.9
260	Vas Deferens Ale	Belgian Strong Dark Ale	22oz bottle. Pours mahogany with an amber hue and a half inch head of tan. A whisp of foam on the surface and a few dots of lacing thoughout the glass. Aromatics lead off with raisins, chocolate-laced malt, cloves, bubblegum, and plums. Hints of citrus, smoke, espresso, and cocoa follow through. Medium bodied with a slick, chewy mouthfeel. Extremely light carbonation for the style. Tacky and a bi…	9	7.7	9	9	9	9	7.7	7.7	7.7	7.3	8.3	7.7	7.7	7.7	7.7	9	7.7	7.7	7.7	7.7
261	Vas Deferens Ale	Belgian Strong Dark Ale	Was pretty excited to see some limited 22's from Caldera down this way. Interesting art work on the bottle. A-ruby, brown almost a dark mahogany, small half finger head and translucent S-Orange, cherry and chocolate-Terry Chocolate Orange upfront, a faint grassy smell in the end T- light malts and belgian yeast. light orange and cherries with a slight bitterness on the end M-watery, light carbona…	7.6	6.1	6.1	6.1	7.7	6.1	6.1	6.1	6.1	6.1	6.7	6.1	6.1	6.1	3.6	7.7	6.1	6.1	6.1	6.1
262	Vas Deferens Ale	Belgian Strong Dark Ale	The pour, into a Westmalle chalice, is a perfectly clear but dark, ruby/amber with a short off-white head that falls quickly to just a partial cover. There is light carbonation visible but no lacing. The smell is faint cherries. The taste is some cherry and some roasty malt that finishes with a hint of alcohol. Mouthfeel is nearly up to medium with moderate carbonation and slightly sweet. Drinkab…	8	8.5	8.3	3	8.1	6.5	6.5	6.5	6.5	8.1	6.5	6.5	6.5	6.5	6.5	8.1	6.5	6.5	6.5	6.5
263	Vas Deferens Ale	Belgian Strong Dark Ale	Thanks to bman1113vr for sharing this bottle. The beer pours a clear brown color with a tan head. The aroma is heavy on the toffee and not too much else. The flavor is toffee, leather, tobacco, wood and dark fruit. Medium mouthfeel and medium carbonation. A decent beer but nothing too exciting.	7.6	8.1	7.9	6.1	7.7	6.1	6.1	6.1	6.1	7.7	6.1	6.1	6.1	6.1	6.1	7.7	6.1	6.1	6.1	6.1
264	Vas Deferens Ale	Belgian Strong Dark Ale	I believe that this is not going to be a rotating beer but that this is a limited one time brew. Just my belief subject to confirmation but this is part of the Caldera Kettle Series, a "Limited Small Batch Seasonal Release." Pours a dark copper red with a yellow/white head. Sharp smokey spice sweet cherry cola nose. Mouthfeel is thin/medium thin with a light "elegant" carbonation. Light creamy ch…	9	7.7	9	7.7	9	7.7	7.7	9	7.7	9	8.3	7.7	7.7	7.7	5.2	9	9	9	7.7	7.7
265	Vas Deferens Ale	Belgian Strong Dark Ale	An interesting beer with an equally interesting name. Vas Deferens pours a lovely deep reddish tinged brown with a nice, slightly tan head that has nice retention. The aroma is sweet and a bit boozy with plenty of dark sugar and fruit notes, chocolate and a bit of spice. The taste is very similar. Fruity, caramel, chocolate and slightly spicy with a bit of herbal hops. It also has a slight sour n…	8	6.5	8.3	6.5	8.1	8.3	7.9	6.5	6.5	8.1	6.5	7.4	6.5	6.5	6.5	6.5	6.5	6.5	6.5	6.5
266	Vas Deferens Ale	Belgian Strong Dark Ale	Somewhat disturbing but hilarious label - the devil ripping a vasa deferentia in two, thus completing a vasectomy, hence the name "Vas Deferens". The label states, "A belgiian-style ale with a unique twist incorporating a little snip of this and a little snip of that." Poured this from a 220z bottle into a Brouwerij 't Ij tulip. A: Deep copper, reddish hue (i'm assuming this is from the blood ora…	9	7.7	7.7	9	9	9	7.7	7.7	7.7	9	7.7	7.7	7.7	7.7	7.7	9	9	7.7	7.7	7.7
267	Vas Deferens Ale	Belgian Strong Dark Ale	22 oz. bottle, an ale brewed with blood orange zest and orange bitters, A: Pours a dark burnt orange to brown with a medium white head, some lace. S: Definite orange peel, some dark candi sugar, but relatively light for a Belgian style. T: The orange is definitely there. More of a straight up caramel malt flavour than most Belgians, only a hint of yeast esters with some kumquat marmalade. Not hug…	9	7.7	9	7.7	9	7.7	7.7	9	7.7	9	5.2	7.7	7.7	7.7	7.7	7.7	9	7.7	7.7	7.7
268	Cauldron Espresso Stout	American Stout	Strong hop bittering married to a coffee-enhanced roastiness with a surprising malt turnaround towards the finish. This stout is black as it gets with modest brown head and lace. The mouthfeel is notably well contoured. The flavor and aroma of this 2004 winter seasonal approach being outright carbonized. You can almost literally taste the blackness of this doubly roasted brew. Dark and hearty tho…	8	6.5	6.5	6.5	8.1	8.3	6.5	6.5	6.5	4.5	6.5	6.5	6.5	6.5	6.5	6.5	6.5	4.3	6.5	6.5
269	Old Growth Imperial Stout	Russian Imperial Stout	22oz bomber poured to a snifter. A- Pours like a thick motor oil. Ebony tint with a tiny ring of mahogany soap on the brim, otherwise virtually no head. Zero lacing. S- Dark licorice aromas with a little tobacco, smokey char, and a slight bit of alcohol on the tail. Strong undertones of molasses and sticky dark fruit round out the nose. T- A bursting blend of licorice, dark baker's chocolate, bur…	9	8.5	8.5	9	9	8.7	8.5	8.1	8.5	8.5	6	8.5	8.5	8.5	9	9	9	9	8.5	8.5
270	Old Growth Imperial Stout	Russian Imperial Stout	Received in trade with ArchEnemyBrew. Pours a deep black, with a quickly fading mahogany head. The aroma is full of roasted malts, bitter chocolate, hits of dark fruit and just a bit of alcohol. The flavors delivered are lockstep with the nose. Full of roasted malts, almost a slight smokiness. Bitter dark chocolate, with out being off-putting. All rounded out with the slight sweetness of dark fru…	7.2	5.7	5.7	5.7	7.3	5.9	5.7	5.7	5.7	5.7	6.3	5.7	5.7	6.4	3.2	5.7	5.7	5.7	5.7	5.7
271	Old Growth Imperial Stout	Russian Imperial Stout	22oz bottle split into two large snifters Pours black with no head. Tiny quantities of bubbles drifting along in a lonely fashion. Smells like licorice and liquor. Taste is very pleasing. Licorice and coffee roasty malts mix together with some bitter burnt toast and nice malty sweetness for a very nice flavor. Mouthfeel is thick, a little gritty, slightly dry. Overall, forgiven for apparent flatn…	8.4	6.9	6.9	6.9	8.5	7.1	6.9	6.9	6.9	6.9	5	6.9	6.9	6.9	8.9	6.9	6.9	6.9	6.9	6.9
272	Old Growth Imperial Stout	Russian Imperial Stout	Pours jet black with a thinner well retained deep mocha colored head,even when held to the light there isnt much to be seen thru the glass.Molasses and dark fruit dominate the nose along with dark coffee roast.Heavy roast and molasses flavors at the onset when the dark fruit comes into play,a big earthy almost raw finish.This is a nice American impy stout,a little raw with full flavor packed in.	8	6.5	6.5	6.5	8.1	6.7	6.5	6.5	6.5	6.5	6.5	6.5	6.5	7.2	6.5	6.5	6.5	6.5	6.5	6.5
273	Old Growth Imperial Stout	Russian Imperial Stout	Got this one from the Nashvillian, cheers John! Pours ebony with less than a pinky of mocha colored head.Near zero head retention & lacing S: Chocolate, dark fruit, vanilla, & a touch of Bourbon once warm T: Follows the nose, plus some herbal & woody hop notes, charred grain & dryness up front. More charred grain & Baker's chocolate as this warms. Finishes with a nice chocolate sweetness, herbal …	7.3	7.3	7.3	9	8.9	9	7.3	7.3	7.3	7.3	7.3	7.3	7.3	7.3	7.3	8.9	7.3	7.3	7.3	7.3
274	Old Growth Imperial Stout	Russian Imperial Stout	A: Mud black with a thick & frothy tan leather colored head. Retention is pretty good. It dwindles after a few minutes and leaves a beautiful bright tan ring of foam around the edges with some loose bubbles. S: Smell is dark fruit, brown sugar, light roast, mild chocolate, and some light neutral hop bittering. T: Taste follows the aroma. Roast and bittering up front, some dark fruit to wrap it al…	8.8	7.3	9	7.3	8.9	9	7.3	7.3	8.5	7.3	7.3	7.3	7.3	7.3	9	7.3	7.3	7.3	9	7.3
275	Old Growth Imperial Stout	Russian Imperial Stout	22 oz. bomber, A: Pours black with a medium frothy tan head, good retention, solid lace. S: Dark chocolate with some creaminess and roast. T: Dark chocolate flavours dominate with a hint of coffee. Some sweet malt, but stays balanced with a solid hit of hops on the back end. Never overly burnt which is as it should be in an RIS. M: Full-bodied and very smooth, soft easy carbonation. Elegant. O: T…	8.8	7.3	9	9	8.9	7.5	7.3	8.9	7.3	8.9	4.8	7.3	7.3	8	9	8.9	9	8.9	7.3	7.3
276	Old Growth Imperial Stout	Russian Imperial Stout	Pours an opaque black with a 3 inch puffy khaki head that settles to a small cap. A nice latticework of lacing forms on the glass on the drink down. Smell is of dark roasted malt, dark chocolate, and alcohol. Taste is of dark roasted malt, coffee beans, and cocoa powder. A mild roasty bitterness sticks around after each sip. This beer has a good level of carbonation with a crisp but smooth mouthf…	9	8.2	7.7	9	9	7.9	7.7	7.7	7.7	7.7	8.3	7.7	7.7	7.7	7.7	9	9	7.7	7.7	7.7
277	Old Growth Imperial Stout	Russian Imperial Stout	Imperial stout = dark beer, no different here, its black. Foam about 3/4" deep, tan, light brown colored, hits the bricks right quick sucka. Coffee absent in the aroma, otherwise, chocolate malt, light boozy in a good way, warming, hides abv relatively well, no coffee to it still on the mouthfeel. Sticky, bitter, low carbonation. About 1/100th of the smoke they put in rauch ur bock. Plenty chewy.…	8	6.5	8.3	6.5	8.1	6.7	6.5	6.5	6.5	6.5	7.1	6.5	6.5	6.5	6.5	8.1	6.5	6.5	6.5	6.5
278	Old Growth Imperial Stout	Russian Imperial Stout	Pours pitch black with 1/2" of foamy, brown head. Great retention. Smells of roasted malts, a little coffee, and a little chocolate. Taste is similar to the nose in some respects but far more complex. Deep roasted malts and hint of coffee up front followed by a rich chocolatiness in the finish; just a hint of alcohol esters in there as well. A few more sips reveals a little toffee and some dark f…	9	8.1	8.1	8.1	9	8.3	8.1	9	8.1	9	8.1	8.1	8.1	8.8	8.1	8.1	9	8.1	8.1	8.1
279	Old Growth Imperial Stout	Russian Imperial Stout	8.8% abv. A: Black with a tan head, ring of retention leaves a little lace. S: Light licorice, black strap molasses, black berry and hints of biscuit & nuts. T: Pleasant licorice flavour that's not overdone, allowing some other flavours to come through: black strap molasses, woody/oak, cocoa, light pepper, caramalized raisins, hints of coffee and rum. There's some underlying cola and sasparilla f…	8	6.5	8.3	6.5	8.1	6.7	6.5	6.5	6.5	6.5	6.5	6.5	6.5	7.2	8.5	6.5	6.5	6.5	6.5	6.5
280	Old Growth Imperial Stout	Russian Imperial Stout	Poured from a 22oz bottle into a tulip. A - Opaque black. Nothing getting thru, not even on the edges. Dark biege head, good lacing. S - Roasted malt. A slight smokiness. A little bit of dark chocolate and a little licorice. T - Bitter chocolate upfront turns to slightly smokey. Leaves a bit of licorice flavor for the end. Not an overpowering licorice flavor, just a hint to make you want more. M …	8.4	7.4	6.9	8.9	8.5	7.1	6.9	4.9	6.9	6.9	7.5	6.9	6.9	6.9	6.9	8.5	8.9	6.9	6.9	6.9
281	Old Growth Imperial Stout	Russian Imperial Stout	Poured into my Founders tulip... I love everything from these guys and I've read good things about this brew so I'm excited to get to try it... Huge pungent wallop of dark strong coffee, cocoa nibs, hints of licorice and perhaps a little citric hop as well... Holy smokes...this smells terrific...I'm a bit taken shocked that this is so dark and rich smelling... World class... Rich deep smooth smok…	8.1	8.1	8.1	8.1	9	9	8.1	8.1	8.1	8.1	8.7	8.1	8.1	8.8	8.1	8.1	9	8.1	8.1	8.1
282	Old Growth Imperial Stout	Russian Imperial Stout	Aroma is absolutely heavenly - smoky with firm tones of quality coffee, molasses and sweet chocolate and a hint of licorice. It pours a deep, rich, warm opaque sable with a thick dark tan head that leaves some good lacing. Mouth filling flavor has a decided mocha core, quality coffee and chocolate plus licorice, molasses and even a bit of hoppy bitterness. Smooth flavor has a firm and biting fizz…	6.9	7.4	8.7	8.9	8.5	8.7	6.9	6.9	6.9	8.5	7.5	6.9	6.9	7.6	8.9	6.9	8.9	6.9	6.9	6.9
283	Old Growth Imperial Stout	Russian Imperial Stout	A bottle split with oglmcdgl. Old Growth in the Duvel tulip appears black in color with a firm inch of tan/khaki colored foam that is dense and leaves some spots, great retention. Smell is ridiculous in the malt category, roasted malt on top of char, some faint dark fruits and some aroma hops. Licorice and anise make up the rest of the smell. Not so over the top, a very well balanced stout with a…	8.8	7.3	9	7.3	8.9	7.5	7.3	8.9	7.3	7.3	7.3	7.3	7.3	8	7.3	7.3	7.3	8.9	7.3	7.3
284	Old Growth Imperial Stout	Russian Imperial Stout	A bottle split with onix1agr and poured into duvel tulips. A- a firm pour yields almost three fingers of coffee and cream colored head holds for a good bit then settles slowly leaving behind a big swath of chunky sticky lace and a big seam foam ring on top with a big island of suds. Down right black body with just the faintest of brown glows at the edges when held to bright light. S- big bold dar…	9	9	7.7	7.7	9	7.9	7.7	9	7.7	7.3	7.7	7.7	7.7	8.4	7.7	7.7	7.7	7.1	7.7	7.7
285	Old Growth Imperial Stout	Russian Imperial Stout	Pours dark brown, with amber edges; light tan head that quickly falls to leave decent lacing. Smell is faint chocolate and stale coffee, smokiness. Taste is better, slight sweet chocolate, slight coffee, and minimal smoky oak, almost salty at times. Mouthfeel is medium, carbonation is medium high, overall drinkability is good for a light stout. Not something I'd seek out again, certainly wouldn't…	7.2	5.7	7.5	7.7	7.3	5.9	5.7	5.7	2.7	7.3	5.7	5.7	6.9	5.7	5.7	7.3	5.7	5.7	5.7	5.7
286	Old Growth Imperial Stout	Russian Imperial Stout	This is indeed quite tasty. The jet black color is very nice not very much light getting through this beer. The head is sticky and light brown. The hops are prominent along with a ton of roasted chocolate flavors and wood in the aroma and taste. The mouthfeel is semi thick, a little oily. The beer overall is really nice.	8.8	7.3	7.3	7.3	8.9	7.5	7.3	7.3	7.3	7.3	7.3	7.3	7.3	7.3	9	7.3	7.3	7.3	7.3	7.3
287	Old Growth Imperial Stout	Russian Imperial Stout	Delicious full bodied stout with all the trimmings. Leather, wood, tobacco, sugary fruit. The nice thing about Old Growth is that you can savor the "mature" end of the taste spectrum without having to be knocked out by a 12%+ abv. Caldera's move into the richer end of the spectrum is exciting, looking forward to their future beers ! This beer is a great seasonal, not trying to dethrone abyss, but…	7.7	7.7	7.7	7.7	7.7	7.9	7.7	7.7	7.7	7.7	7.7	7.7	7.7	8.4	7.7	7.7	7.7	7.7	7.7	7.7
288	Old Growth Imperial Stout	Russian Imperial Stout	22 oz of 2010, poured the whole thing into a massive snifter. Pours dark, deep and inky black. Small 1/4" of light beige head, infinitely replenished by a steady stream of healthy carbonation. The aroma is a complex blend of coffee, toasted wood, dark cocoa, burnt sugars and something like raisins and rum. Exactly how a beer called "Old Growth" should smell. Bold. This is a big bold beer and yet …	8.8	7.3	9	7.3	8.9	7.5	7.3	8.9	7.3	5.3	5.4	7.3	7.3	7.3	7.3	8.9	7.3	8.9	7.3	7.3
289	Old Growth Imperial Stout	Russian Imperial Stout	Vintage 2010. A: Quarter finger light mocha fades to translucent of the same. Beer is dark, dark brown. No lacing to speak of. S: Extra roasty. Coffee, graham, cocoa, malt, licorice. I can say, however, the hops are still quite present. Piney, resiny. Malt dominant, but still hoppy. T: Roast, cocoa, coffee, lighter hops with earthy feel. Good beer. Not spending much time here, but this is really …	8	6.5	6.5	3	8.1	8.3	6.5	6.5	6.5	4.5	6.5	6.5	6.5	6.5	8.5	6.5	6.5	6.5	6.5	6.5
290	Old Growth Imperial Stout	Russian Imperial Stout	Served in a pint glass This beer pours a blackness with a beige foam head. The smell while not greatly profound does carry notes of blackened malts and bitter coffee. There is a touch of licorice in the nose as well. The taste mostly reminds of a bad cup of coffee. There is a distinct coffee flavor but mostly it's backed up by a burnt char flavor that lasts into the aftertaste. There is a nice me…	6.9	6.9	8.7	6.9	8.5	7.1	6.9	6.9	6.9	6.9	5	6.9	6.9	6.9	6.9	6.9	6.9	6.9	6.9	6.9
291	Old Growth Imperial Stout	Russian Imperial Stout	Served in a glass mug. Thanks to VDubb86 for sharing this bottle! With a name like "Old Growth" it has to be good, right? It pours a straight onyx topped by a finger of light-ish tan foam. The nose comprises blackened pretzels, light char, mild coffee, light anise and roasted malts. Things seem a bit too roasted, a bit too char-y for their own good. The taste holds notes of bitter dark chocolate,…	6.5	6.5	8.3	6.5	8.1	6.7	6.5	6.5	6.5	6.5	7.1	6.5	6.5	6.5	6.5	8.1	6.5	6.5	6.5	6.5
292	Old Growth Imperial Stout	Russian Imperial Stout	22oz bottle into snifter. 2011 vintage. from notes. Pours black with a thick mocha colored head that dissipates fairly quickly. The aroma is of cocoa, with roasty malts. I can just barely pick up notes of the licorice. The taste follows the nose fairly well. Cocoa mixed with astringent coffee, though the licorice is more pronounced then in the aroma. The mouthfeel is smooth and medium bodied with…	8	6.5	6.5	6.5	8.1	6.7	6.5	6.5	6.5	6.5	4	6.5	6.5	6.5	8.5	8.1	4	6.5	6.5	6.5
293	Old Growth Imperial Stout	Russian Imperial Stout	A: Poured a dark black with good carbonation and nice brown cap S: Loads of cocoa powder, coffee, dark chcolate and hints of funk/sour T: Dark chocolate upfront with a booze sting, bakers powder cocoa, coffee beans, light funk going on M: Bitter chocolate at the end, booze, big body, well carbonated D: Good	8	6.5	6.5	6.5	8.1	6.7	7.9	6.5	6.5	6.5	7.1	7.4	6.5	6.5	6.5	8.1	6.5	6.5	6.5	6.5
294	Old Growth Imperial Stout	Russian Imperial Stout	On draught at Bailey's, the 2009 Old Growth Imperial Stout is black with a tan collar that leaves light, scattered lace. Smell is big on the caramel, honey, sweeter for a stout, but clearly one nevertheless. The lavender creeps out a bit as it warms, although this was so delicious, I didn't give it much chance to do so! Taste is big, loads of complexity of this one, all the adjuncts combine with …	9	8.1	9	8.1	9	8.3	8.1	8.1	9	9	8.1	8.1	8.1	8.1	7.6	8.1	9	8.1	8.1	9
295	Old Growth Imperial Stout	Russian Imperial Stout	Snagged a 12 oz. snifter of this elusive brew at Bailey's Taproom; this is the 2008 edition. A: Crude oil blackness topped with a thin nutmeg orange head. Any head fades away to the thinnest circling ring, lace droops in slim bands and scattered speckles. S: Malty sweet nose of fudgy chocolate, mild vanilla, candied fruit and a vague woodiness. Intriguing floral aroma, perfumed with lavender. T: …	7.3	7.3	7.3	7.3	8.9	9	7.3	7.3	7.3	8.9	4.8	7.3	7.3	7.3	4.8	8.9	4	7.3	7.3	7.3
296	Old Growth Imperial Stout	Russian Imperial Stout	2004 VINTAGE found this delicious glory at Bailey's Taproom. pours an absolute opaque oil black with tannish head. it just looked so enticing with its murkiness and darkness. by the color i knew i was in for a treat rich rich malty aroma with caramel, roasty notes, chocolate, slight pepper, interesting floral notes, and i think licorice, slight dried figs or raisins, and candied sugars BOOYA! on …	9	8.6	8.1	8.1	9	9	8.1	9	8.1	9	8.1	8.1	8.1	8.8	8.1	8.1	9	9	8.1	8.1
297	Old Growth Imperial Stout	Russian Imperial Stout	It's helpful to know something of what you're drinking in advance of drinking it. I knew Old Growth was an imperial stout, but I wasn't aware it was brewed with licorice, honey, chocolate, lavender, and pink pepper corns. So when I drew the snifter to my nose and inhaled its essence, I was caught off guard by its peculiar tapestry of fragrances. I kept wondering if the beer wanted to smell and ta…	8	6.5	6.5	6.5	8.1	6.7	6.5	6.5	6.5	8.1	6.5	6.5	6.5	6.5	6.5	6.5	6.5	6.5	6.5	6.5
298	Dry Hop Red	American Amber / Red Ale	Copper and light red pour, standard head to it. Dry hopping nose was there, but not huge, not super awesome or anything, just a bit of subtle vegetal hop quality to it with the peat malt thing. Citrus quality comes out on the tongue. Bitterness sustains itself throughout the entire beer. Pretty much an ordinary red spruced up with some green hops, and yes, it works. Makes the ordinary a little le…	8	6.5	6.5	6.5	8.1	8.3	6.5	6.5	6.5	6.5	7.1	6.5	6.5	6.5	6.5	6.5	6.5	6.5	6.5	6.5
299	Dry Hop Red	American Amber / Red Ale	Red mahagonny. Yellow tinted head, thick full and dense, holds itself with stern authority. Sticky lacing also. Great hop aroma. Thick citrus fruit with berry components. A bready sweet malt really mends well with the abundance of fruit. Impeccably balanced. Nothing out of the ordinary necessarily but one of those brews that is just dead on. Bitter finish with fruit driven mid palate and a toffee…	8.8	7.3	7.3	9	8.9	9	7.3	8.9	7.3	8.9	7.9	7.3	7.3	8	9	7.3	7.3	8.9	7.3	7.3
300	Dry Hop Red	American Amber / Red Ale	Poured in a pint glass from a tap handle that clearly stated Dry Hop Red, this was an orangish amber with 2 finger white head, which faded to a thick skim leaving lots of lace. The aroma was very bright and fresh cascade hops, behind which lay a few fruity esters. The taste was really nice, my kinda of hoppy beer. Sure, there was a bitter backbone on the finish, but only as much as necessary to k…	8.8	7.3	9	7.3	8.9	9	8.7	8.9	7.3	7.3	7.9	7.3	7.3	7.3	9	8.9	7.3	8.9	7.3	7.3
301	Dry Hop Red	American Amber / Red Ale	Beer pours a dark clear amber color with a nice sturdy head. Aromas are of fresh pine like hops. Not overpowering, but what is there is nice. Flavors are similar to the Ashland Amber, but pumped up a bit. A really crisp tea and malt like character starts out up front. The beer then finishes with a dry bitter hop finish. Mouthfeel is nice, carbonation is good, and the flavors are full. Drinkabilit…	8.8	9	7.3	7.3	8.9	9	7.3	5.3	7.3	7.3	7.9	7.3	7.3	8	7.3	8.9	7.3	7.3	7.3	7.3
302	Dry Hop Red	American Amber / Red Ale	Decidedly crimson, clear, with just under a finger of slightly off-white head with lowish retention. Good citrus-Cascade nose, but not quite as strong as I would have expected. A straightforward, dryish, slightly caramelly amber ale with a good dose of citrus hop flavor. Nothing too complicated, and entirely pleasing, though I found myself yearning for just a little more malt in the background. I…	8	8.5	8.3	6.5	8.1	8.3	6.5	6.5	6.5	6.5	6.5	6.5	6.5	6.5	6.5	6.5	6.5	6.5	6.5	6.5
303	Dry Hop Red	American Amber / Red Ale	I didn't know what to expect from this brew when I ordered it up. I think the thing to keep in mind is this: if you are not a hop-head but love the flavor of the hop smell, this is the one for you! When I took the first sip, I realized that what this should have been called is "hopjuice". The taste is the supreme incarnation of Cascade hop aroma stripped off of the bitterness. I thought it was wo…	8.4	6.9	6.9	6.9	6.9	8.7	6.9	6.9	6.9	6.9	7.5	6.9	6.9	6.9	6.9	6.9	6.9	6.9	6.9	6.9
304	Dry Hop Red	American Amber / Red Ale	Wonderful crisp, fresh ale from a truly small and dignified brewery. They don't bottle, so I think it's mainly available on tap at isolated spots in southern OR/northern CA. A glass full of clear garnet-red liquid. Sharp hop nose, floral and minty. Modestly malty body two-steppin' with firm, diverse hop bitterness. Quite nice and drinkable. Confused with Dry Hop Orange in other reviews. Fact is, …	8.8	9	7.3	7.3	7.3	9	7.3	7.3	7.3	7.3	7.9	7.3	7.3	8	7.3	7.3	7.3	7.3	7.3	7.3
305	Dry Hop Red	American Amber / Red Ale	Tap handle red "Dry Hop Orange" but alas, here we go. Warm hoppy sack of Mt. Hood on the nose. Citrus and Oranges rise up to the nearly caustic bitterness. Thinish mouthfeel, but damned drinkable. Amazing blend of malt and hop gives this a shockingly Orange Juice like flavor. I was convinced this was a fruit/vegetable beer, and my notes end with "blows ApriHop out of the water". Hey, it was a lon…	8.4	6.9	6.9	6.9	8.5	8.7	6.9	6.9	6.9	6.9	7.5	6.9	6.9	6.9	6.9	6.9	6.9	6.9	6.9	6.9
306	Dry Hop Red	American Amber / Red Ale	At last, the fine Caldera brew Ive been waiting for. I first heard of this beer on the streets of Ashland where word of mouth about a good beer is a recognized sign of an enlightened populace. With high hopes I went to the Siskiyou Pub in pursuit of this craft beer and was rewarded with a fine drinking experience. Just as word about this beer reached me before I could drink it, so too, the fine a…	6.1	6.1	6.1	6.1	6.1	7.9	6.1	6.1	6.1	6.1	6.7	6.1	6.1	6.1	3.6	6.1	6.1	6.1	6.1	6.1
307	Dry Hop Red	American Amber / Red Ale	Some discrepancy since the tap pull said Dry Hop Orange, but since nothing else shows on the site, I assume its the same thing.... Wonderfully rich copper color with drops of a rich red turning it darker. Nice foam cap clinging tightly with a pleasant yet assertive fresh citrus hop aroma. The taste is of similar richness. The citrus quench dominate the initial sip, and wags its tail as you swallo…	9	8.1	8.1	8.1	9	9	8.1	8.1	8.1	8.1	8.1	8.1	8.1	8.8	8.1	8.1	8.1	8.1	8.1	8.1
308	Southside Strong	American Strong Ale	Had this on tap at the recently opened Hawthorne Hophouse. Hadn't been there before. I'll review it soon. They served this one in a 12oz. tulip. A: This beer has a dark brown reddish look that had a pretty tan looking head. S: It smells quite intense. A resin malty scent that carries with it some alcohol. T: This beer tastes like resiny caramel. It is a little sweet and has a long drawn out flavo…	8	6.5	8.3	6.5	8.1	8.3	6.5	6.5	6.5	8.1	6.5	6.5	6.5	6.5	6.5	6.5	6.5	6.5	6.5	8.1
309	Caldera MÃ¤rzen	MÃ¤rzen / Oktoberfest	Sampled a pint at Bailey's Taproom. Pours a light tan with golden highlights, with a small, one-finger, creamy white head that takes a few minutes to retreat to a pretty ring around the top of the glass. Aroma of sweet biscuity malt, a faint whiff of tobacco, and a very mild hit of brown sugar. Palate is mild sweet malt up front, with notes of biscuit, light brown sugar, and just a touch of fruit…	8	6.5	8.3	6.5	8.1	6.5	6.5	6.5	6.5	8.1	7.1	6.5	6.5	6.5	4	6.5	8.5	6.5	6.5	8.1
310	Lawnmower Lager	American Adjunct Lager	appearance: Wow very active beer with a haze through it. The white lace does stay on top forever it felt like. Smell: Hoppy with needles. It really is a classic lager smell Taste: Clean with off flavor on the back end that I just can't put my finger on it. someone help me with it.... mouthfeel is bad. It burns there is so much carbonation. I just can't do it. It honestly sent my taste-buds into s…	6.5	6.5	8.3	6.5	6.5	8.3	6.5	6.5	7.7	6.5	6.5	6.5	6.5	6.5	6.5	8.1	6.5	6.5	6.5	6.5
311	Lawnmower Lager	American Adjunct Lager	Review from BeerAdvocate Magazine Issue #42 (Jul 2010): YES! More craft brewers need to adjunct their beer. The lacing has staying power, though the haze on the yellow is distracting. This lager packs a yeasty, grassy aroma. Crisp and a bit slick, obvious light body. Fresh- cut grass and nutty yeast coat the palate; hops are fresh with ample bitterness and a good amount of flavor, which brings th…	8.8	7.3	7.3	9	7.3	7.3	7.3	7.3	7.3	7.3	7.9	7.3	7.3	5.3	7.3	7.3	7.3	7.3	7.3	7.3
312	Lawnmower Lager	American Adjunct Lager	22 picked up at Brewforia on the way home from work. Poured into my big Shorts Imperial Pint (thanks Kevin). Foamy 1" white head dies back into nice lacing... no real retention though... okay cap... the brew is very pale golden with seemingly a lite haze of some sort. Clean grains... little else.. a bit husky and traces of sulfur if I really concentrate. Again... very clean.... pale malts... a bi…	9	7.7	9	9	7.7	7.7	5.2	7.7	8.9	7.7	7.7	7.7	7.7	7.7	7.7	9	7.7	7.7	7.7	7.7
313	Lawnmower Lager	American Adjunct Lager	Bomber pours a clear straw yellow body with a small vanilla head that quickly drops into some scattered lacing. Aroma has some crackery malt and a hint of floral hops. Mouthfeel is light bodied with a spritzy carbonation. Taste is dominated by a crackery pilsner type maltiness that is balanced by a dry grassy and floral hoppiness. Reminds me of kolsch. Unpretentious and unoffensive. A decent lawn…	8.4	8.9	6.9	8.9	8.5	8.7	6.9	8.5	6.9	6.9	6.9	6.9	6.9	6.9	6.9	8.5	6.9	8.5	6.9	6.9
314	Lawnmower Lager	American Adjunct Lager	A - Two plus fingers of big chunky fizzy effervescent pure white head... Pretty impressive retention, especially by Adjunct Lager standards... An extremely pale slightly hazy golden straw color... A moderate bit of moderate paced carbonation swirls throughout... S - Cracker... Cereal... Doughy... Grainy... A touch of honey and a kiss of lemon... T - Dominated by pale malts... Bready... Grainy... …	8.4	4.9	8.7	6.9	8.5	6.9	6.9	6.9	6.9	8.5	6.9	6.9	6.9	6.9	6.9	8.5	6.9	6.9	6.9	6.9
315	Lawnmower Lager	American Adjunct Lager	Appearance - Pours a pale golden color with about a finger of quickly dissipating head that leaves little lacing on the edges of the glass. Smell - Light hops, grainy malts, breadyness. Taste - Taste is similar to the nose with a hint of caramel/honey. Nothing really stands out to me as special, but then again what do you expect with the description on the side of this. Mouthfeel - Light bodied, …	7.6	6.1	6.1	8.1	7.7	6.1	6.1	6.1	6.1	7.7	6.1	6.1	6.1	6.1	6.1	7.7	6.1	6.1	6.1	6.1
316	Lawnmower Lager	American Adjunct Lager	220z bomber poured into a pint glass. A: Pours yellow and fizzy - nothing special here. S: Smells decent, like a typical mid-range lager. T: I was really expecting a lager with a bit of hop to it, judging by the name - "Lawnmower Lager" thinking it might be a little grassy (hoppy), much to my dismay this couldn't be further from the truth. There's a weird overwhelming honey malt flavor that is ou…	8.4	6.9	6.9	6.9	8.5	8.7	6.9	6.9	6.9	8.5	6.9	6.9	6.9	6.9	6.9	6.9	6.9	6.9	6.9	6.9
317	Lawnmower Lager	American Adjunct Lager	Pours a clear very light yellow with strong carbonation but a weak head. The aroma is sweet, non-descript malt with just a touch of grassy hops and some graininess. The flavor is quite similar with pale malt sweetness, some grassy herbal hops, clean yeast, grainy notes and a surprising amount of bitterness. I have to say that the flavor is pretty disappointing, even for this style, though the dry…	7.6	8.1	6.1	6.1	7.7	7.9	6.1	6.1	7.3	7.7	6.7	6.1	6.1	6.1	3.6	7.7	6.1	6.1	6.1	6.1
318	Lawnmower Lager	American Adjunct Lager	22 oz. bomber, A: Pours a pale yellow, soft white head, fairly good retention per the style. S: Some grainy malt notes, light hops, mild inoffensive nose. T: Direct pilsner esque barley malt flavour, light hopping. Again, mild but the malt flavour is good. M: Light-bodied, crisp, very clean, refreshing. D: A solid pale lager, not as much flavour as I wanted, maybe akin to Full Sail Session is wha…	9	7.7	9	9	9	7.7	7.7	7.7	8.9	7.7	7.7	7.7	7.7	8.4	7.7	7.7	7.7	7.7	7.7	7.7
319	Lawnmower Lager	American Adjunct Lager	Saw this at the store for a great price (2 bucks for a 22oz bottle) and picked it up. A- A clear pale straw yellow, very clear and clean. Very little head but then again most beers of this style don't have much head so in comparison to the style it is good. S- This has your typical lager yeast smell. There is a bready, earthy, grainy and gritty smell. Very rounded and bold smells in terms of beer…	9	9	8.5	8.5	9	8.5	8.5	8.5	9	9	8.5	8.5	8.5	9	8.5	8.5	8.5	8.5	8.5	8.5
320	Lawnmower Lager	American Adjunct Lager	Poured a very pale yellow. No head whatsoever. Some bready aroma, but very light. Very faint lemony flavor. Extremely light malt flavors that finished with a distinct light beer aftertaste. This beer shoud've been labeled as a light beer. Shame on me for buying a lager with an ABV less than 4. Almost any mass produced light beer is better than this one. I even drank it after mowing my lawn. Shoul…	8	6.5	6.5	6.5	8.1	6.5	6.5	6.5	6.5	6.5	6.5	6.5	6.5	6.5	6.5	6.5	6.5	6.5	6.5	6.5
321	Lawnmower Lager	American Adjunct Lager	22 oz bomber. Slight aroma of bread, light whiffs of cheese for some reason. Ugly looking beer..insipid pee colour..least the small white head hangs around. Taste papery, bread, some lemongrass. Really very little to it Macro-lager palate to it..average. Overall pretty bad stuff here.' Get a 40 of MHL or PBR save you money.	6.1	6.1	7.9	6.1	6.1	6.1	6.1	6.1	6.1	6.1	6.1	6.1	6.1	6.1	6.1	6.1	6.1	6.1	6.1	6.1
322	Lawnmower Lager	American Adjunct Lager	Pours clear gold with one finger of fluffy white head. Minor lacing. Aroma is slightly corny, some bread from the yeast. Taste is malty and just a hint of hop bitterness. Clean and full bodied for the style. Moderate carbonation. Clean, sweet, and some mild bitterness in the finish. Served a bit warmer than the style calls for. Still prefer Full Sail Session beer for mowing lawns but if Caldera w…	8.4	8.9	8.7	8.9	6.9	8.7	6.9	6.9	8.1	8.5	7.5	6.9	6.9	7.6	6.9	8.5	6.9	6.9	6.9	6.9
323	Lawnmower Lager	American Adjunct Lager	Let me start by sharing what's on the side of the bottle: "For all you people who are afraid of beer you can't see through, this one is for you. This beer is yellow, fizzy, and clearly meant for washing dirt out of your mouth after mowing the lawn." I'm not even sure it's good for that. It's definitely yellow and fizzy, with no head to speak of, and zero lacing. It almost smells like a loaf of br…	8.4	6.9	6.9	8.9	6.9	8.7	6.9	6.9	6.9	6.9	6.9	6.9	6.9	6.9	6.9	6.9	6.9	6.9	6.9	6.9
324	Caldera Rose Petal (Kettle Series)	American Blonde Ale	A: Very pale golden color with pretty much no head whatsoever. S: Kind of weird but a little intriguing as well. Lots of rose petals and rose water here. Some faint hints of yeast and bread as well. T: Yeah, this isn't good. Lots of floral notes but there's no hint of the base beer here at all. A bit of a buttery note with some yeast, but that's about it. Mouthfeel is waaay thin and watery.	6.8	5.3	5.3	5.3	5.3	7.1	5.3	5.3	2.3	5.3	5.3	5.3	5.3	5.3	2.8	5.3	5.3	5.3	5.3	5.3
325	Caldera Rose Petal (Kettle Series)	American Blonde Ale	A- is cloudy and light glassy goldeness S- smell of light winter pine needles and small delicate floral hints T- the taste is light and easy to drink, very winter like in the beginning. Reminds me of being in a forest and then at the end your hit with small hints of flower flavor. M- easy to the tounge and flows with 2 waves of flavor. Both are easy and satisfying. O- this is a very unique beer a…	6.5	4.5	6.5	6.5	6.5	8.3	6.5	6.5	6.5	6.5	6.5	6.5	6.5	6.5	6.5	6.5	6.5	6.5	6.5	6.5
326	Caldera Rose Petal (Kettle Series)	American Blonde Ale	Split the bomber with my girlfriend who picked it out because of the roses. Pours a clear gold/orange with a small white head. Smells floral as expected with some malty sweetness too. Not really picking up heavy roses on the nose. Tastes weirdly floral, but not good floral like a heavily cascade hopped beer. Hardly any hops at all, just a weird rose flavor. Good news is if I ever want this flavor…	8	8.5	8.3	6.5	6.5	8.3	6.5	4.5	6.5	6.5	6.5	6.5	6.5	6.5	6.5	6.5	6.5	6.5	6.5	6.5
327	Caldera Rose Petal (Kettle Series)	American Blonde Ale	Interesting beer...not too sure how I feel about this. Looks good enough...cloudy orange with a decent white head. Malty, very floral smell. Creamy, light caramel scent. Light hops. Weird, floraly hop taste. Sour-ish after taste. Weird, bready character. Definitely can taste the rose, but its all muddled. Nothing really stands out. Slightly flat, not horrible. I think this would be better as a pi…	6.1	4.1	7.9	6.1	7.7	7.9	6.1	6.1	6.1	7.7	6.1	7	6.1	6.1	6.1	3.9	8.1	6.1	6.1	6.1
328	Caldera Rose Petal (Kettle Series)	American Blonde Ale	Poured from 22oz bottle into pint glass. A- Pours orange golden color with about a finger head that died instantly. Not much to look at, but would say this is about what I would expect an "Imperial Golden" to look like. S- Oh boy, this isn't good. As my buddy whom this bomber was shared with put it, "One time I puked up a bunch of Cheetos, this smells like that..."- While I agree this was very di…	8.4	6.9	6.9	6.9	8.5	8.7	6.9	6.9	6.9	6.9	6.9	6.9	6.9	6.9	6.9	6.9	6.9	6.9	6.9	6.9
329	Caldera Rose Petal (Kettle Series)	American Blonde Ale	It's a beautiful beer to look at. Pours crystal clear with a glowing golden tone. Head pours healthy and then fades to a thing foam. Really great looking. Nose really doesn't jump out at me. Pale malt tones with a tea-like herbal tone to it. Really nothing noticeable, and that includes the rose. It tastes similar to the nose. There is a floral tone to it. Not hoppy floral but like an herbal tea f…	9	9	7.7	7.7	9	9	7.7	7.7	7.7	7.7	7.7	7.7	7.7	7.7	7.7	7.7	7.7	7.7	7.7	7.7
330	Caldera Rose Petal (Kettle Series)	American Blonde Ale	22 picked up on the drive home from work tonight at Brewforia... Paid about $5.50... Poured into my Old Guardian goblet. The label calls this an "Imperial Blonde" brewed with "real rose petals" and "Hungarian rose water". Pours with a short lasting white head... very clear golden brew... lacing is minimal but present. Pale malts in the nose add a nice sweetness that helps the floral qualities.. I…	8	8.5	8.3	8.5	6.5	8.3	6.5	6.5	6.5	6.5	6.5	6.5	6.5	6.5	6.5	8.1	6.5	6.5	6.5	8.1
331	Caldera IPA	American IPA	Appearance. Slightly hazy, deep amber with a two finger, off-white head. Smell. Lemon and orange rinds with a little herbal earthyness Taste. Bitter pink grapefruit with a good hit of caramel malt, A little acrid on the tongue but turns into a nice bitter hoppy finish. Mouthfeel. Medium-strong carbonation. A little thin and a little warm alcohol. Drinkability. A good drinker. Seems a bit acidic, …	8	4.5	8.3	6.5	8.1	8.3	6.5	6.5	6.5	8.1	4.6	7.4	6.5	6.5	4	8.1	6.5	6.5	6.5	6.5
332	Caldera IPA	American IPA	Clear light copper. Thick offwhite head. Decent retention. Nice tight laces. Pine, floral, citrus, and spicy hop aromas. Rich toasty, mild sweet caramel and a touch of vanilla. Crisp grapefruit, floral, pine, spicy resins. Toasty sweet caramel rolls in. Piney/peppery bitterness. Smooth, semi-rich medium body. good medium carbonation. Some drying and stickiness. Great canned IPA. Very drinkable an…	9	9	8.5	8.5	9	9	8.5	8.5	8.5	9	9	8.5	8.5	9	9	9	9	8.5	8.5	8.5
333	Caldera IPA	American IPA	Review is from notes A: Orange, cloudy, head sticks around a while S: Smells like cat piss (not a bad thing strangely),very floral, hoppy T: Bitter up front, nice malt back, M: Easy to drink - mild carbonation D: All day long. Great offering from Caldera considering their PA wasn't all that great.	6.5	4.5	6.5	6.5	8.1	8.3	6.5	6.5	6.5	6.5	7.1	6.5	6.5	6.5	6.5	8.1	6.5	6.5	6.5	6.5
334	Caldera IPA	American IPA	Thanks to 5000 for sending this can my way. The beer pours a dark amber color with a white head. Darker than expected. The aroma is very nice. I get a lot of grapefruit and pine notes. The flavor is similar. The predominant flavor is some resiny pine from the hops but I also get some grapefruit. The toffee and caramel malt backbone balance out the beer nicely and keep the bitterness level fairly …	8.4	6.9	8.7	6.9	8.5	8.7	6.9	6.9	6.9	8.5	7.5	6.9	6.9	6.9	6.9	8.5	6.9	6.9	6.9	6.9
335	Caldera IPA	American IPA	Appearance (4.5): Slightly cloudy dark orange with a finger and a half of cream colored head. Gold around the edges. Great lacing after the head reduces to a thick film. Smell (4): Bready malt and citrus and pine hops. Some darker crystal malts probably account for the darker color and more pronounced rounded, caramel scent. The hops really open up once it warms. Taste (3.5): Bitter upfront with …	8.8	7.3	7.3	9	8.9	9	7.3	8.9	7.3	8.9	7.9	7.3	7.3	8	6.8	8.9	7.3	8.9	7.3	7.3
336	Caldera IPA	American IPA	Purchased from Midtown Wine & Spirits in Nashville. I love that this is a quality IPA in a can! It pours a somewhat hazy caramel color and is loaded with hops. I though it had hints of grapefruit and was well balanced. This beer was easy to drink and I really enjoyed it.	7.3	5.3	7.3	7.3	8.9	6.1	7.3	8.9	7.3	8.9	7.3	7.3	7.3	7.3	7.3	7.3	7.3	8.9	7.3	7.3
337	Caldera IPA	American IPA	Pour: Light copper color with hints of red. Two and a half fingers of off-white head that sticks around for awhile and laces the glass nicely. Smell: Strong grapefruit aroma up front. Underlying tones of pine, caramel, and slightly fruity. Taste: Citrus and piney hops make their presence known up front, followed by a rich caramel malty character that's slightly biscuity. Some hints of tropical fr…	9	8.5	9	8.5	9	9	9	9	8.5	9	9	9	8.5	9	8.5	9	9	9	8.5	8.5
338	Caldera IPA	American IPA	Pours a really nice sunburnt orange. Subtle head is off white and minimal. Aroma - Lots of citrus, and tangy aromas, a little bit of dankness. I get clementine and tangerine, apricot, and a little peach. Flavor - solid bitterness with a crisp hop flavor. I get a good earthy flavor with a nice caramel note in the backround. Good malt backbone with biscuit and cracker dry notes. Overall- good every…	7.3	7.3	9	7.3	8.9	9	7.3	7.3	7.3	8.9	7.9	7.3	7.3	7.3	7.3	7.3	7.3	7.3	7.3	7.3
339	Caldera IPA	American IPA	Good IPA and in a can!!! Pours a light amber/golden clear color with a medium sized frothy white head. Average retention and thick rings of lacing. Smell includes piney and citrus hops. Prominent and good. Tastes good as well. Piney and citrus hops and enough malt to be able to say balanced. The hops win out and the beer is still bitter but also smooth, crisp and easy to drink. Mouthfeel is crisp…	9	9	9	9	9	9	7.7	9	7.7	7.7	8.3	7.7	7.7	8.4	7.2	7.7	9	9	7.7	7.7
340	Caldera IPA	American IPA	Gotta love an IPA in a can! Poured into a standard pint glass. A - Massive pillowy head of froth. Transparent deep amber coloration. Excellent retention and lacing. S - A blast of grapefruit hits the nose. Big hoppy, citrusy aroma. Very nice. T - Big pine hops come in first, followed by a malty sweetness and rounded out with a sharp bitter bite. Aftertaste is a bit musky, which caused a hit here.…	9	9	8.5	9	8.5	9	8.5	9	8.5	8.5	9	8.5	8.5	9	8.5	9	8.5	9	8.5	8.5
341	Caldera IPA	American IPA	Thanks to Augustgarage for this trade. Poured into my dogfish head snifter glass from can. Huge head on this can- almost overflows the 20 oz glass. Head stays for about 3 minutes, and then heavy lacing surrounds the glass. Smell- pine, grapefruit, bread, some lemon and pineapple citrus flavors are present. Taste- I got more pine and heavy hop scent on the nose than I do on the first taste, but it…	6.9	6.9	6.9	8.9	8.5	8.7	6.9	6.9	6.9	4.9	6.9	6.9	6.9	6.9	6.9	8.5	6.9	6.9	6.9	6.9
342	Caldera IPA	American IPA	Caldera IPA pours a slightly hazy golden-amber with half-inch thick, foamy head that is not going anywhere. It has the most serious lacing I've witnessed and my pint glass is coated up to the top. Smell is a grassy and citrus burst, lemons. The taste is very smooth up front with a bite at the end. It has that grapefruit sourness; a nice blend of hops and subtle malts. Slight carbonation and a ver…	8.4	4.9	6.9	8.9	6.9	8.7	6.9	6.9	6.9	6.9	6.9	6.9	6.9	6.9	8.9	8.5	8.9	6.9	6.9	6.9
343	Caldera IPA	American IPA	Lovely orange-tan color, great lasting head, and plenty of lacing. A nice biscuit-malt aroma with crisp, fresh hops. Tastes like a great malty background with delectable hoppy bitter flavors dancing on your tongue. No shortage of pine or grapefruit either. Very balanced and flavorful. Easy to drink, with a good blend of ingredients producing a rich, smooth beer creation. Definitely a likable brew.	8.5	8.5	9	9	9	9	8.5	9	8.5	8.5	9	8.5	8.5	9	8.5	8.5	9	9	8.5	8.5
344	Caldera IPA	American IPA	From notes: Pours a dark golden copper/amber color with dark ruby red edges hen held to a light source and a massive frothy three finger off-white head. Excellent retention, only slowly fading into a thick lasting cap that leaves sporadic chunks of soapy lacing left behind. Sweet citrus hop aroma with hints of pineapple, range peel, mango along with subtle earthy pine, subtle light fruit and alco…	8	6.5	8.3	8.5	8.1	8.3	6.5	6.5	6.5	8.1	7.1	6.5	6.5	6.5	8.5	6.5	6.5	6.5	6.5	6.5
345	Caldera IPA	American IPA	Stradling the fence of an American Amber Ale and an IPA, this beer definately has a sweet side. Pouring a firm amber color and with brilliant clarity, the beer carries an impressive foamy off-white head, retains well, and laces even better. A quentessential IPA look, but even a mild haze would have been alright. Caramel richness and piney, grassy, citrusy scents swirl for a somewhat succulent but…	9	9	9	8.1	9	9	8.1	9	8.1	9	8.7	8.1	8.1	8.8	8.1	8.1	8.1	9	8.1	8.1
346	Caldera IPA	American IPA	Acquired from TheManiacalOne so a big THANK YOU goes out to him! Poured in to a pint glass. A: This beer pours a hazy, nice copper color with a two finger of khaki, foamy, rocky head that has fantastic retention. Big sticky sheets of lacing stick to the glass. S: Nose is subtle but juicy hop citrus notes with a hearty malt backbone with some pineapple notes. T: Taste is a big burst of citrusy hop…	9	6.1	8.1	9	9	9	9	8.1	8.1	9	8.7	8.1	8.1	8.1	8.1	9	8.1	8.1	8.1	8.1
347	Caldera IPA	American IPA	Reviewed on 1/3/2010. Can. Pours a clear deep orange with a thick off-white head. Aroma of piney, grassy hops, some citrus and tropical fruits. Flavor of caramel malt and light citrus upfront with a bitter hops finish. Decent IPA, rather on the bitter side.	6.5	8.5	8.3	6.5	8.1	8.3	6.5	6.5	6.5	8.1	7.1	6.5	6.5	6.5	8.5	6.5	6.5	6.5	6.5	6.5
348	Caldera IPA	American IPA	Pours a great copper color with large offwhite head that dies slow and leaves an immense ring down glass. Smell is strong; piney hops w/ citric notes and touch of spice and a sturdy malt base of caramel and some roasted malt as well. Smooth medium body, borderline creamy, with a great citric hop bite and minor sharp carbonation for a cutting beer. Balanced with minor sweet caramel and some roaste…	9	8.1	8.1	8.1	9	9	8.1	9	8.1	9	8.1	8.1	8.1	8.1	8.1	9	9	9	8.1	8.1
349	Caldera IPA	American IPA	Nice amber color with a great head and lacing, plus it's in a can! Love it when beers are in cans. It smells piney and earthy and gains in the taste. Earthy Munich malts balance with a lot of citrusy and herbal northwestern hops, with some metallic and peppery notes sneaking in to make a solid but not outstanding IPA. Slight stickiness to the mouthfeel, but very drinkable overall.	8.8	7.3	7.3	9	7.3	9	7.3	7.3	3.5	7.3	7.3	7.3	7.3	7.3	7.3	7.3	7.3	7.3	7.3	7.3
350	Caldera IPA	American IPA	Poured from a 12 oz can into a pint glass. Pours a hazy copper color, with a very small head. Not much lacing. The aroma is very hop forward, notes of citrus. Everything good about the nose gets ramped up a notch in the taste. Huge grapefruit and orange flavors, good malt backbone and a really nice hop finish. Medium bodied, carbonation is good. An incredibly drinkable IPA, will definately seek o…	8	4.5	6.5	8.5	8.1	8.3	6.5	6.5	6.5	6.5	6.5	6.5	6.5	6.5	6.5	8.1	6.5	6.5	6.5	6.5
351	Caldera IPA	American IPA	HOPS! If you like a hoppy beer, this is for you. Pours a golden brown with a nice foamy head. Complex flavors keep you interested with citrus and fruity notes. Just enough maltiness to keep the hops from being completely overwhelming. Aroma is strong with fruity citrus notes as well.	8.8	7.3	7.3	7.3	7.3	9	8.7	8.9	7.3	7.3	7.3	7.3	7.3	7.3	7.3	7.3	7.3	7.3	7.3	7.3
352	Caldera IPA	American IPA	12oz can -&gt; american pint no date Pours a clouded orange with a one inch head that deposits sheets of dusty lace. The head settles to a scattered cloudy sky. Nose: Crackery caramel, herbal hops, citrus tones Full bodied and slick thick. Huge malt profile sweetens with rich deep caramel, toast, and biscuit. Generous hopping give citrus rinds and herbal grasses followed by a brutal drying biting…	8.1	6.1	8.1	8.1	9	9	8.1	9	8.1	9	8.7	8.1	8.1	8.8	9	8.1	8.1	9	8.1	9
353	Caldera IPA	American IPA	The can oozed with creamy foam before I poured it. needledd to say the head was soft and creamy. It sat atop the cloudy caramel/orange body for a good amount of time before sinking. It left an excellent wall of lace, topping it all off. The nose had a good complex hop aroma, just a tad short on intensity. Hints of pineapple, fresh tomato vines, fresh grass, and a dash of astringency and metallic …	8.5	6.5	8.5	8.5	9	9	8.5	9	3.5	9	9	8.5	8.5	8.5	8.5	9	9	8.5	8.5	8.5
354	Caldera IPA	American IPA	poured into an imperial pint glass from a 12 oz can. A - Pours a strong slightly hazy copper color with some nice orange hints. There is a nice soapy and sticky head on this one that is nice and white and is about 1 inch tall. S - Delicious grassy hop notes up front. Some cannabis and some nice citrus notes are perceived. There is some nice biscuit malt in the nose as well but mostly it is a deli…	9	6.5	9	8.5	9	9	8.5	8.5	9	9	9	8.5	8.5	8.5	8.5	8.5	8.5	8.5	8.5	8.5
355	Caldera IPA	American IPA	Pours a clean orange-ish to copper color with a light tan head. In the aroma, faint pine like hops. In the taste, mellow pine hops and a nice malt balance. A smooth and medium bodied mouthfeel, with a small dry to clean hop aftertaste. More a pale than IPA, but decent nonetheless.	9	7.7	9	7.7	9	9	7.7	7.7	8.9	7.7	7.7	7.7	7.7	7.7	7.7	7.7	9	7.7	7.7	7.7
356	Caldera IPA	American IPA	355ml can poured into a Young's pint pot. A. Copper coloured clear ale with a foamy white head. Head retention was brilliant. S. Buttery, slightly musty, some fruit - perhaps melon and some orange T. Malty, hoppy. A faint touch of scotch in the maltiness. M. Medium bodied, oily. D. Another thumbs up to my third canned beer from this brewery but considering that I 'go' for higher ABV beers I would…	7.6	8.1	7.9	6.1	6.1	7.9	6.1	6.1	3.1	6.1	6.1	6.1	6.1	6.1	6.1	6.1	6.1	6.1	6.1	6.1
357	Caldera IPA	American IPA	Acquired from Tiklmelmo courtesy of the Hometown BIF, so a big "Thank You" goes out to him. Poured from a 12oz can into a US tumbler pint glass. A: The beer is a light golden brown color, with a large off-white head that fades slowly and leaves a thick lace on the glass. S: The aroma contains floral hops, fruity citrus and caramelized malts. T: The taste starts out sweet with flavors of citrus an…	9	8.1	9	8.1	9	9	9	8.1	9	9	8.7	8.1	8.1	8.1	9	9	9	8.1	8.1	8.1
358	Caldera IPA	American IPA	Consumed 11/4/10 Got in a trade from ILikeBrew, thanks Micah for some Pacific Northwest Beer! Poured into Alchemist Brewery pint glass A: Pours clear dark orange with an inch of soapy head. Hangs to the glass pretty well to the bottom. S: Caramel malts, grapefruit, some pine resin T: Mild fruit up front, then the caramel/toasted malts in the middle. Finishes dry and bitter, nice punch. F: Slightl…	6.9	8.9	6.9	6.9	8.5	8.7	6.9	6.9	6.9	8.5	7.5	6.9	6.9	6.9	6.9	8.5	6.9	6.9	6.9	6.9
359	Caldera IPA	American IPA	Thanks to zoso1967 for supplying this tasty brew! Appearance: Poured from a 12oz can into a large wine glass. This beer ranges in color from golden at the bottom of the glass, to ruby/amber at the top. There's a nice pillowy, khaki one-finger head that recedes at a snail's pace. Great lacing clings to the edges of the glass. Some moderate carbonation is visible in the glass. Smell: Citrus and pin…	9	8.5	8.5	9	9	9	8.5	9	8.5	9	9	8.5	8.5	8.5	8.5	9	8.5	9	8.5	8.5
360	Caldera IPA	American IPA	A- Pours a nice amber color with a whit head. S- Hops with a citrus tone hint of malt. T- Hops and citrus tones with a hint of a malt finish. M- Semi dry with hop flavors through out sip and a malt finish. D- Pretty good beer from Oregon. I can drink this again with no worries. Cheers...	8.4	6.9	6.9	6.9	8.5	8.7	6.9	6.9	6.9	6.9	6.9	6.9	6.9	6.9	6.9	6.9	6.9	6.9	6.9	6.9
361	Caldera IPA	American IPA	appearance - highly carbonated, boastful head (2-3 in), transparent golden amber smell - resinous hops (simcoe?) taste - highly resinous, pine, pronounced hop flavor, some sweet malts to balance it out (very subtle though) mouthfeel - high carbonation, medium body, slightly dry finish drinkability - nice big resinous hop profile, true oregon/west coast ipa, bordering on a session beer if you can …	8.4	8.9	6.9	6.9	6.9	8.7	6.9	6.9	6.9	8.5	6.9	6.9	6.9	6.9	6.9	8.5	6.9	6.9	6.9	6.9
362	Caldera IPA	American IPA	Copper colored beer with a nice sticky off-white head with some orange hues. Classic Western IPA aroma of loads of citric hops. Also some mildly herbal aromas but this beer is all about the C-hops. Well balanced yet still hoppy. Grapefruit, pinecones and fresh mint in the flavor. Medium to full bodied and wayyy too drinkable. I looked down and my glass was empty. A great IPA in a can, what's not …	9	8.1	9	8.1	8.1	9	8.1	9	8.1	8.1	8.1	8.1	8.1	8.8	8.1	8.1	8.1	9	8.1	8.1
363	Caldera IPA	American IPA	I got this beer from Tilley4. Thanks Jason! 12oz can served in a standard pint glass. L - slightly hazed copper color with a bone white head that left trails of lacing. S - citrus rind and a slab of butter rolled in dirt. T - bitter citrus rind upfront with some buttery notes before getting dry and tart on the finish. F - medium bodied with a biting feel and smooth carbonation. D - goes down quic…	8	6.5	8.3	8.5	6.5	8.3	6.5	6.5	3.5	6.5	7.1	7.4	6.5	6.5	6.5	8.1	8.5	6.5	6.5	6.5
364	Caldera IPA	American IPA	Picked up a 6'r of these at Olive Tree Market here in Ocean Beach for $10.00 - kinda steep, but i'm a sucker for canned beer. I drank them all out of the can so I can't really go into any detail on the beer's appearance, so i just averaged it with the rest of the critique. A: I'm sure it was good. S: Sweet and grassy with a bit of malt, but the hops really dominate which is nice. T: Nice grassy k…	6.5	6.5	6.5	6.5	8.1	8.3	6.5	6.5	6.5	8.1	6.5	6.5	6.5	6.5	6.5	8.1	6.5	6.5	6.5	6.5
365	Caldera IPA	American IPA	12 oz can poured into pint glass - thanks to mrmiles for this during the nice cans II BIF A - Pours a somewhat hazed burnt orange with a finger high frothy head, leaving plenty of lacing around the glass in ring formations. Film retains over the beer. S - Fairly strong hop aroma with a touch of sweeter malts. T - Biting pine hops along with some grapefruit citrus tang. A bit of malt base attempts…	6.9	6.9	6.9	8.9	8.5	8.7	6.9	6.9	6.9	6.9	5	6.9	6.9	6.9	6.9	6.9	6.9	6.9	6.9	8.5
366	Caldera IPA	American IPA	Wierd tasting IPA, thrown in a trade. Starts OK, and then residual odd hop flavours. Medium yellow body, a quarter inch of white foam. A little hop aromas. Not skunky, but just another AMerican IPA to me, with moe astringency than balance. A bit aggressive carbonation.	7.6	6.1	7.9	6.1	6.1	7.9	6.1	6.1	3.1	6.1	6.1	6.1	6.1	6.1	6.1	7.7	6.1	6.1	6.1	6.1
367	Caldera IPA	American IPA	Amber with hints of orange with big tan foamy head with good retention and uneven lacing. Big citrus hop aroma. Big bitter grapefruit up frony with good caramel mellowing backbone. Smooth, silky feel with a low carb feel despite the big foamy head. A good overhopped IPA that's pleasant yet slightly one dimensional. Not worth $13.50/6 pack unless you really need a good IPA in a can.	8.8	7.3	9	9	8.9	9	7.3	7.3	7.3	8.9	7.9	7.3	7.3	7.3	7.3	7.3	9	7.3	7.3	7.3
368	Caldera IPA	American IPA	12 oz yellow can. It pours a clear amber with a soapy lookign white head. The smell is mediocre. There is some herbal character and some light citrus. The flavor has a nice bitterness, the flavor is pretty much jsut bitterness. Not a ridiculous amount, but it doesn't have much sweetness to balance. It is mostly piney. It is an odd one, doesn't bring much smell, but packs a nice flavor.	8.4	8.9	8.7	6.9	6.9	8.7	6.9	6.9	6.9	6.9	7.5	6.9	6.9	6.9	6.9	6.9	6.9	6.9	6.9	6.9
369	Caldera IPA	American IPA	Picked up a six pack of this one in a recent trade. Pours out a nice orange color with a smallish head. Aromas of oranges, pine and hops. On the palate, this one is very hoppy and enjoyable to drink. Another nice canned beer, enjoyable in the summer sun.	6.9	6.9	6.9	6.9	6.9	8.7	6.9	6.9	6.9	6.9	6.9	6.9	6.9	6.9	6.9	6.9	6.9	6.9	6.9	6.9
370	Caldera IPA	American IPA	My thirst is getting to me, so why not an IPA to quench it? On to the beer: It's all good in looks; dense head, iron orange color in my glass, good retention. The nose is the expected NW IPA dose of lychee, grapefruit, and pine sap. As suggested the nose, this IPA goes towards the "dirty hop" side. Big smack of grapefruit, pine, lingering hop bitterness on the palate, and a hint of orange. The af…	6.9	6.9	8.7	8.9	6.9	8.7	6.9	6.9	6.9	6.9	7.5	6.9	6.9	6.9	6.9	8.5	8.9	6.9	6.9	8.5
371	Caldera IPA	American IPA	Pours a deep gold with a 2 finger head that dissipates to a fine layer, leaving lots of sticky lacing on the glass. Floral hoppy aromas, salty biscuits, and a whiff of ginger. Malty biscuit flavor, then a strong taste of bitter greens/green pepper, with a lingering grapefruit finish. Hops are a bit numbing on the tongue. Body is light and the carbonation is enough to give this a moderately creamy…	8.4	6.9	6.9	8.9	6.9	8.7	6.9	6.9	6.9	6.9	7.5	6.9	8.1	6.9	6.9	8.5	8.9	6.9	6.9	8.5
372	Caldera IPA	American IPA	Appears a dark orange color with a large amount of white foam. It smells slightly of caramel, citrus and grassy hops. The smell is very well balanced you can smell both malts and hops. It tastes initially of semisweet malts the malty taste quickly goes away. A profound and flavorful hop bitterness soon follows. There is a nice citrus flavor and also a nice fruity sweetness. Overall a very solid I…	8.1	8.1	9	8.1	9	9	9	9	8.1	9	8.7	8.1	8.1	8.1	8.1	9	8.1	9	8.1	8.1
373	Caldera IPA	American IPA	Can pours a chill hazed medium amber body with a creamy two finger beige head. Good retention and some sticky patch lace. Bold aroma of pine and tropical citrus. Tangerine and mango come to mind. Undertones of melting caramel. Creamy medium body is nicely carbonated. Hop resins are felt on the tongue. Taste has a dominant pine and grapefruit rind bitterness. Solid caramel malt backbone supports t…	9	8.1	9	9	9	9	8.1	9	8.1	9	8.7	8.1	8.1	8.1	8.1	8.1	9	9	8.1	8.1
374	Caldera IPA	American IPA	12 oz. can tried 20 Jul 2009. Poured in the 0.5 L Adambrau becker. Extra large fizzy beige head. Light carbonation. Faintly hazy golden orange color. Citric and buttery toffee aroma. Grapefruit pithiness to start and throughout. Moderate caramel and toastiness. Somewhat buttery (A is ok with that in an IPA). Bittersweet lingering aftertaste. Moderate ethnanol. Medium body. Just don't like the but…	7.2	3.7	7.5	5.7	7.3	4.5	5.7	5.7	2.7	7.3	5.7	5.7	5.7	5.7	5.7	7.3	5.7	5.7	5.7	7.3
375	Caldera IPA	American IPA	Poured from can to my New Belgium globe. Thanks to Vince for this one. Appearance - Deep amber orange, completely translucent, not sediment or haze at all. Pours with a very frothy slightly off white 2 finger head that dissipates to about 1 finger and leaves a nice lacing all the way around the glass. Smell - The smell has some great pine and citrus qualities from the hops. A very rustic and eart…	8.8	7.3	9	9	8.9	9	8.7	7.3	7.3	8.9	7.9	7.3	7.3	7.3	4.8	4	7.3	7.3	7.3	7.3
376	Caldera IPA	American IPA	12oz can, no date/batch code. Just arrived in town, so I'm assuming it is quite fresh. Pours lightly hazy orange amber with a good two finger foamy white head that leaves some foamy rings of lacing and holds a light foamy cap. Aroma features a good deal of citrus, mostly orange/tangerine alongside some papaya, mango, melon, grapefruit, also a lot of pine, a little floral and grassy, a little swee…	9	5.7	9	9	9	9	7.7	9	7.7	9	8.3	7.7	7.7	7.7	7.7	9	7.7	9	7.7	7.7
377	Caldera IPA	American IPA	A - pours an amber color with a two finder head that is retained for a good 5-10 minutes. The beer is almost as clear as a lager...not cloudy at all. S - very strong citrus smells. T - similar to the smells, the first predominant taste is citrusy. After that, you get a hint of caramel. Then the hops come through and leave a nice bitterness finish. D - I love this IPA. It's one of my favorites! It…	8.8	7.3	7.3	7.3	8.9	9	7.3	7.3	7.3	8.9	7.9	7.3	7.3	7.3	7.3	8.9	7.3	7.3	7.3	7.3
378	Caldera IPA	American IPA	a-light, bubbly head, decent retention s-nice citrus, slightly hoppy aroma t-nice citrus bitterness, with some grapefruit lingering on the tongue, still quite balanced. m-feels great, decent carbonation with a fairly bitter, dry finish. d-easy to drink, perfect IPA for weekend bbqs with a nice balance but some hoppy and citrus bittnerness to keep you goin. o-definitely a beer I keep on hand regul…	8.5	8.5	8.5	8.5	8.5	9	8.5	9	8.5	8.5	9	8.5	8.5	8.5	8.5	9	8.5	9	8.5	9
379	Caldera IPA	American IPA	Beer in Can &#8800; Meh After year's of corporate programming by Bud, Miller, and Coors, I have come to associate beer in cans as being "meh." Even when I see craft brews in cans I can't help but think "meh beer." But as I sit here sipping a Caldera IPA I am having a cognitive dissonance moment. This beer comes in a can AND it tastes GOOD. Whoa. Mind = Blown. To review ... Poured from a 12oz can …	6.9	6.9	6.9	6.9	8.5	8.7	6.9	8.5	6.9	8.5	7.5	6.9	6.9	6.9	4.4	8.5	6.9	8.5	6.9	6.9
380	Caldera IPA	American IPA	A: Poured a copperish orange color with good carbonation and a nice white head S: Caramel, bread, pine and light booze T: Taste follows nose pretty well. Balanced, with a good caramel and breadiness, floral and pine notes M: Nice lingering bitterness and sweet, sticky feel D: Good	7.3	7.3	9	7.3	8.9	9	7.3	8.9	7.3	8.9	7.9	7.3	7.3	7.3	7.3	8.9	7.3	8.9	7.3	8.9
381	Caldera IPA	American IPA	Poured from the can into a tulip. Nice pour, perfect carbonation, nice medium head, solid lacing. Aroma is a perfect IPA balance of malt and citrusy piney hops. Taste matches aroma perfectly, this is a very balanced IPA. One weakness for me is the mouthfeel is the slightest bit thin. For all the flavor and aroma I would like it a bit "chewier". Very solid IPA.	7.3	7.3	7.3	9	8.9	6.1	7.3	8.9	7.3	7.3	7.3	7.3	7.3	7.3	4.8	8.9	7.3	8.9	7.3	7.3
382	Caldera IPA	American IPA	Poured from a 12oz can into a chalice. Color is amber/copper. Pours with a beautifully billowing off-white head with great lacing and a 1/3 to 1/2 inch retaining head. Carbonation is present throughout the brew with very tiny bubbles. Nose is of citrus, citrus rind and balancing malts with a touch of sweet grapefruit. Taste is immediate bittering with the follow through of the grapefruit rind fro…	8.8	7.3	9	9	7.3	9	7.3	7.3	8.5	8.9	7.3	7.3	7.3	7.3	7.3	8.9	7.3	7.3	7.3	7.3
383	Caldera IPA	American IPA	Poured into a snifter on 1/30/10 Courtesy of jamdugan Medium amber color with tangerine highlights. 1/2 inch head thins pretty quickly to a large patch of bubbles. Swirling brings back a decent layer, though ultimately retention is thin. Good amount of lacing. Floral aromas around the edges are interwoven with hints of pine. Citrus is worked in too, with notes of grapefruit pith, lemon zest & may…	8.8	7.3	7.3	9	8.9	9	7.3	7.3	8.5	8.9	7.9	7.3	7.3	7.3	4.8	8.9	7.3	7.3	7.3	7.3
384	Caldera IPA	American IPA	A-Pours an orange/amber color with a dense, pillowy, white, one finger head. S-Grapefruit, pine and mango with some pineapple and light carmale notes. T-Bitter pine, pineapple, some grapefruit with light malt and a dry bitter finish. M-Pretty crisp and dry in the mouthfeel with medium body and pirckly, but low carbonation. D-Really nice IPA. It has most of the things that I look for in an IPA: so…	8.8	7.3	9	7.3	8.9	9	7.3	7.3	7.3	7.3	7.9	7.3	7.3	7.3	7.3	8.9	7.3	7.3	7.3	7.3
385	Caldera IPA	American IPA	A - Pours a hazy burnt orange. A billowy 3 finger head. Average lacing. S - Big citrus aroma, caramel, hints of alcohol, dried herbs. T - Citrus hops with some strawberry fruitiness. Some floral spice in the back fades into toasted caramel malt. The malt has a nice sweetness that keeps the hops from taking over everything. The malt seems shy at first but opens up as you go. My first IPA out of a …	6.5	4.5	6.5	8.5	8.1	8.3	6.5	6.5	6.5	8.1	4	6.5	6.5	6.5	6.5	6.5	6.5	6.5	6.5	6.5
386	Caldera IPA	American IPA	Pour was a surprisingly murky yet bright caramel color with an aggressive, sticky head. Big hops flavor up front - broadly bitter with floral and herbal notes, finishing up with a bit of pine resin. Substantial malt flavor, leaning toward caramel malt and a bit of toffee. Mouthfeel was almost chewy - no one will accuse this beer of being overly filtered.	6.5	4	6.5	6.5	8.1	8.3	6.5	6.5	6.5	8.1	7.1	6.5	6.5	6.5	6.5	6.5	6.5	6.5	6.5	6.5
387	Caldera IPA	American IPA	a- can poured into a pint, two finger off white head with nice retention, hazy tawny amber coloring. s- earthy hops, some pine, grapefruit pith, bitterness, slight malt. t- earthy, bitter grapefruit rind dominates, some pine, some lemon, tasty lingering bitterness as well. m- medium body, slick. d- good, i'd drink this again, but probably wouldn't seek out and buy. this is a solid canned craft ip…	8.8	5.3	9	7.3	8.9	9	7.3	7.3	7.3	7.3	7.9	7.3	7.3	7.3	7.3	7.3	7.3	7.3	7.3	8.9
388	Caldera IPA	American IPA	A - Pours a nice clear copper hue with 1 finger off white bubbly head. Good carbonation coming up. S - All citrus and pine hops initially, mostly pine. After the initial aroma, the malt base comes through more. Mostly caramel malts. T - Pine and citrus tastes follow the aroma. Caramel malt flavor is very prominent. First few sips are mostly bitter, but as I keep tasting it, the malt is coming thr…	9	9	9	8.5	9	9	8.5	9	8.5	9	9	8.5	8.5	9	8.5	9	9	8.5	8.5	8.5
389	Caldera IPA	American IPA	Poured from a can into a pint glass A - Amber in color with a thick, off-white head. S - Not as much hop aroma as I had hoped. There is some citrusy hop aroma and a bit of stickiness to it. T - better hop character in the taste. Good malt backbone to balance the hops. The finish is a bit chalky and biscuity. M - The biscuitiness interferes with the mouthfeel to me. A bit too thick on the tongue f…	7.6	6.1	7.9	6.1	7.7	7.9	6.1	6.1	6.1	6.1	6.1	6.1	6.1	6.1	8.1	7.7	6.1	6.1	6.1	6.1
390	Caldera IPA	American IPA	12oz can poured into a pint glass... Pours a crisp dark copper color with nice clarity, two fingers of light tan, foamy, head forms and sticks around for a while, leaving a bit of lacing behind... A thick, sticky pine aroma hits you at first but it is supported by a healthy dose of caramel malt. A twist of citrus is apparent as well...very nice smelling beer... Taste follows the nose for the most…	9	7.7	9	9	9	9	7.7	7.7	7.7	9	8.3	7.7	7.7	8.4	9	7.7	7.7	7.7	7.7	9
391	Caldera IPA	American IPA	Poured into a San Jose Sharks tumbler at around 45 degrees fahrenheit. A nice looking amber/gold hue to the body with some little rising bubbles. An impressive looking two finger width pillowy off-white head has great retention and lacing. The clarity is excellent. I can't imagine improving the look of this beer. Smells like a nice piney/citrus combination of hops with a rather strong malt backbo…	9	8.5	9	9	9	9	8.5	9	9	9	9	8.5	8.5	8.5	8.5	9	8.5	9	8.5	8.5
392	Caldera IPA	American IPA	on tap at Uber Tavern, poured in a standard pint. A - Amber-gold with nice off-white head that leaves pretty decent lace sticking all over the glass. S - snappy pine and citrus rind. T - Pine resinous and bitter herbal hops with nice grainy backbone. M - nice coating medium body with risp carbonation and fry finish. D - Fairly layered for a somewhat straight forward flavor profile, revealing itse…	8.4	6.9	8.7	6.9	6.9	8.7	6.9	8.5	6.9	6.9	7.5	6.9	6.9	6.9	6.9	8.5	6.9	6.9	6.9	6.9
393	Caldera IPA	American IPA	Can into Sam Adams Sensory glass. Pours clear, bright copper, dark enough that it ventures almost into ruby hues in the wider sections of the glass. Head is huge, towering at at least 3 fingers of dense off-white goodness, and taking a good while to settle back down. Tons and tons of delicate lacing covering the walls of the glass as the head recedes. Nose comes through as direct but very well do…	9	9	9	9	9	9	7.7	7.7	7.7	9	8.3	7.7	7.7	8.4	7.7	7.7	9	7.7	7.7	7.7
394	Caldera IPA	American IPA	Caldera Brewing Company--Caldera IPA--Oregon Brewed India Pale Ale--2010 12 oz. Micro Can. 6.10% ABV--55 IBU's.? (2.25 / 5.0) Dense lacy foamy thick off white head. Light sediment. Cloudy bright amber orange red color. Fruity yeasty floral hop front. Mild sweet sediment crusty doughy fruit ester caramely biscuit raw malty IPA body . Mild hop spice crusty mildly bitter sediment fruit end. Sampled …	9	8.5	9	8.5	9	9	9	8.5	9	9	9	8.5	8.5	7.2	9	8.5	9	8.5	8.5	8.5
395	Caldera IPA	American IPA	Thanks Woody! Poured a very orange/copper brew with 1 finger of head that faded quickly leaving decent lacing. Smell was light citrusy/pine hop combo. Taste was bigger on the pine but accented with nicely with citrus Mouthfeel was medium to full nice and chewy for an IPA Drinkability is good something you could put a few back of and relax with nothing that made me go WOW I need to get this again …	8	6.5	6.5	8.5	6.5	8.3	6.5	6.5	6.5	6.5	6.5	6.5	6.5	7.2	6.5	6.5	6.5	6.5	6.5	6.5
396	Caldera IPA	American IPA	12oz can poured into a pint glass. A thick mat of nearly-white head collapses to a still-impressive thin, but dense cap on top of a clear copper body. Bright, citric hops like fresh lime zest and juicy orange with just a touch of pine. Plenty of malt character too with a solid dose of warm, toasted Munich malt. Caramel is there too but it just smooths out the edges of the beer and softens the blo…	8.8	9	9	7.3	8.9	9	7.3	8.9	7.3	8.9	7.3	7.3	7.3	7.3	6.8	7.3	7.3	8.9	7.3	7.3
397	Caldera IPA	American IPA	Caldera's IPA is about as close to a session beer as I have found (the price tag and ABV get in the way a bit), with the perfect combination of flavor and smoothness. A: Deep orange-amber, about as dark as you'll see an IPA. Thick, creamy 1/2 head doesn't go away. Excellent lacing. Rising bubbles. S: Standout. Powerful citrus and pine overwhelm the nose. I could smell this beer all day. T: Doesn'…	9	8.1	8.1	9	8.1	9	8.1	8.1	8.1	8.1	8.7	8.1	8.1	8.1	9	8.1	9	8.1	8.1	8.1
398	Caldera IPA	American IPA	A= pours a dark orange-brown leathery hue. The head is cream colored and airy, with lacing that clinged to the sides of the wine glass I used for the tasting. S= Piney hops, as expected. Some floral notes and grapefruit. T= Again the pine, but the grapefruit shows up stronger then the nose suggests. The hops are out front, but not the least bit aggresive. A touch of malt in the backbone evens thi…	8.8	7.3	7.3	9	8.9	9	7.3	8.9	7.3	7.3	7.9	7.3	7.3	7.3	7.3	8.9	9	8.9	7.3	7.3
399	Caldera IPA	American IPA	Now available in NC, and now I can see it and smell it the score went up. A really great canned IPA for the pool /beach or really anywhere. I also like Avery IPA, and Modus in cans, but I would have to give this brew a leg up on either, a little more fruit and hops than the others and at 6.1 ABV really drinkable. Not terribly bitter either, so it would makea great IPA for anyone who wants to step…	8.1	8.1	8.1	8.1	8.1	6.9	9	8.1	8.1	8.1	8.7	8.1	8.1	8.1	8.1	8.1	8.1	8.1	8.1	8.1
400	Caldera IPA	American IPA	Found this on vacation at the piggly wiggly in Myrtle Beach, SC. What a pleasnt treat /suprise!Tasted great even right out of the can.Appeared to have a deep golden color kind of darkish. Smelled nice and hoppy and fruity small bit of floral.Taste was straight up IPA wich is a great thing in my book.Mouth was smooth and pleasant with a nice amount of hops bitterness.These babies have a drinkabili…	8.8	7.3	7.3	7.3	7.3	9	8.7	7.3	7.3	7.3	7.9	7.3	7.3	7.3	7.3	7.3	9	7.3	7.3	7.3
401	Caldera IPA	American IPA	A solid IPA in a can? You betcha! Beautiful, brilliantly clear coppery orange beer with a thick cap of ivory bubbles that lasts throughout the whole drink. Wonderful sticky lacing. Nose is full of strong citrus hops, with grapefruit and orange the leading flavors. Note, as the beer warms, a mild diacetyl butteriness becomes noticeable. Very hopforward, with a nice malt backbone. Citrus hops pack …	6.9	8.9	6.9	8.9	8.5	8.7	6.9	6.9	3.5	6.9	7.5	6.9	6.9	7.6	8.9	6.9	6.9	6.9	6.9	6.9
402	Caldera IPA	American IPA	Can. Great for shooting empty bottles in the desert. Orange color. Yummy dry hop aroma, fruity too. Good taste, not tongue numbing hops or bitterness, just the right amount for an active outdoor lifestyle for this ipa. Right amount of sweetness. Not heavy on the palate at all. Good summer ipa. Nothing outlandish mouthfeel wise. $10 a 6 was difficult at first, but seems to be a decent price after …	6.5	6.5	6.5	6.5	6.5	8.3	7.9	6.5	6.5	6.5	7.1	6.5	6.5	6.5	6.5	6.5	6.5	6.5	6.5	6.5
403	Caldera IPA	American IPA	A - Seems a little funny to review a canned beer by appearance since we can't see it and it goes directly from the can and right down the hatch! Pours an amber orange color with a creamy one fingered head. The foam dies down gradually but keeps an even layer on top. Moderate amount of carbonation. S - All I'm getting is delicate citrus, bisquit, and caramel. Not overly aromatic for an IPA and I'm…	9	8.1	8.1	8.1	9	9	8.1	9	8.1	9	8.7	8.1	8.1	8.1	8.1	9	9	9	8.1	8.1
404	Caldera IPA	American IPA	12Oz can purchased from 'Beers of Europe' here in the UK. Poured the beer into a 'Hoegaarden' Grand Cru glass. looked good, huge cream coloured head sat on top of a dull, hazy, dark amber/orange body. The head produced some heavy lacing and tried to stay throughout the tasting. The nose was of yeasts and hops along with some grain type esters. The hops from the aroma take over the taste completel…	7.2	3.7	5.7	7.7	5.7	7.5	5.7	5.7	5.7	5.7	6.3	5.7	5.7	5.7	5.7	5.7	5.7	5.7	5.7	5.7
405	Caldera IPA	American IPA	pours a copper slight haze color with a 1 finger head..smell is citrus and pine with hops and malt..taste is the same its a pine hit first with some floral hops and sweet malts.a bitter finish in the back of the mouth..this ipa is pretty tasty if you like a pney crisp ipa with some sweet malts..i could drink a couple of these no problem..but would not be my choice of ipas when looking for one	8.8	7.3	7.3	7.3	8.9	9	7.3	7.3	7.3	8.9	7.9	7.3	7.3	7.3	7.3	7.3	7.3	7.3	7.3	7.3
406	Caldera IPA	American IPA	Beer review from BA Mag Oct 2007. Hooray! for canned craft beer. We really love this format and how quickly it is spreading throughout the US. Options are great, especially when you are in no glass zones such as poolside, on a boat, on the beach--and also simply for the fact that the can is a great space saver. Stodgy off-white head, the sticky mass shows its great retention as it stays strong al…	8.8	9	9	7.3	8.9	9	7.3	7.3	7.3	8.9	7.9	7.3	7.3	7.3	7.3	7.3	9	7.3	7.3	7.3
407	Caldera IPA	American IPA	Finally starting to see this much hyped brewery show up here in the Fourth Corner. The Amber and Pale I tried weren't all that thrilling so I didn't have much in the way of expectations for the IPA. Well it turned out to be just an average example of the style. It's worth a shot if you see it, but it's not great.	8.4	6.9	6.9	6.9	6.9	5.7	6.9	6.9	6.9	6.9	6.9	6.9	6.9	6.9	6.9	6.9	6.9	6.9	6.9	6.9
408	Caldera IPA	American IPA	Pours a dark amber with a moderate head. Smell is pretty nice! Pine and tropical fruits. Taste starts with a nice blend of bitter pine and fruit punch, without being overly sweet. Pretty dry finish, medium-light mouth. This is a nice little surprise and drinkable but not complex enough to be interesting beyond one. But overall for what it is, Caldera has a winner.	8.8	7.3	7.3	7.3	7.3	9	7.3	8.9	7.3	8.9	7.9	7.3	7.3	7.3	7.3	7.3	7.3	7.3	7.3	7.3
409	Caldera IPA	American IPA	A - pours a deep rust orange with 1/4 inch of white foam S - citrus and hints of piney hops T - slightly citrus hops with a major piney hop kick at the end, not overpoweringly bitter, just a really tasty treat M/D - medium bodied and decent carbonation, definitely a nice IPA that I could have several of	7.3	7.3	9	7.3	7.3	9	7.3	7.3	7.3	7.3	7.9	7.3	7.3	7.3	7.3	8.9	7.3	7.3	7.3	7.3
410	Caldera IPA	American IPA	Served from can into a Delerium Tremens tulip. Pours a hazy red-orange with a one finger off-white head that slowly subsides to minimal. Maintains decent lacing throughout. The aroma was comprised of malt, hops, and pine. The flavor was of malt and a load of hops. It was medium on the palate with medium carbonation. Overall this was a very nice IPA from a can no-less. Definitely worth seeking out…	8.4	4.9	8.7	8.9	8.5	8.7	6.9	6.9	6.9	6.9	6.9	6.9	6.9	6.9	6.9	8.5	6.9	6.9	6.9	6.9
411	Caldera IPA	American IPA	The first one poured with an incredibly large off white head with great retention. I was very careful the second time. Color was a hazy copper Smelled of bubble gum and citrus. Tastes like it smells, with a hint of lime. The grapefruit biterness kicks in at the end. Well carbonated, smooth, nicely balanced between malt and hops. A fine example of an American IPA. Highly recommended.	9	6.1	9	8.1	9	9	8.1	9	8.1	8.1	8.1	8.1	8.1	8.1	8.1	8.1	9	9	8.1	8.1
412	Caldera IPA	American IPA	This IPA pours a clear amber/orange with one finger of foam that dissipates quickly. Aroma is hops, floral and citrusy, with a nice roasted/toasted malt backbone. I pick up grapefruit, flowers, a touch of herbs and grass and a bit of musk smell that I associate with Columbus hops, a nice fresh hop aroma. The malt has a very noticeable toasted/biscuit note, much more up front than many IPAs. Taste…	8.8	9	7.3	7.3	8.9	9	7.3	7.3	7.3	7.3	7.9	7.3	7.3	7.3	9	8.9	9	7.3	7.3	7.3
413	Caldera IPA	American IPA	Their website says Simcoe, Centennial and Amarillo hops, and the malts are Premium Two-Row, Munich and Crystal. A= pours a cloudy dark yellow-orange, big fluffy slurpy head, plenty of lacing. S= generous whiffs of nice rich malts, hops florals in the citrus range. T= grapefruity hops with orange/tangerine as a close second; thick complex quality malts, slightly bready, a small touch of honey. Dec…	9	8.1	8.1	9	9	9	8.1	9	8.1	9	8.1	8.1	8.1	8.8	9	8.1	8.1	9	8.1	9
414	Caldera IPA	American IPA	This beer pours a very lovely copper amber color with a fluffy, sticky, slightly off-white head. The aroma is typical American IPA with plenty of grapefruit, orange, pine and caramel malt aroma. The taste is hop forward yet pretty well balanced with tons of hop flavor and bitterness, but a decent malt backbone to hold it up. Flavors are similar to the nose with grapefruit, orange, pine forest and…	9	7.7	9	7.7	9	9	7.7	9	7.7	9	8.3	7.7	7.7	7.7	7.7	7.7	7.7	9	7.7	7.7
415	Caldera IPA	American IPA	Thanks to a good friend of mine for leaving me with a few cans of this beer. 12 ounce can poured into a stemmed glass. A: Rich amber in color with a thick off-white head that settles quickly to a thin film on the surface. Slight chill haze exists, and carbonation is lively. Head retention is low, but lacing is very nice. S: Somewhat dulled at first, but as the beer warms a bit the hops and malt s…	9	8.5	9	9	9	9	9	9	9	9	8.5	8.5	8.5	9	8	9	9	9	8.5	8.5
416	Caldera IPA	American IPA	A: Poured a dark amber with good carbonation leaving a nice white head S: Citrus and pine notes with light booze, light caramel and bread T: Some piney resin, floral and citrus notes with a nice sharp hop bite M: Good carbonation and feel but a little light on the body, maybe I am just used to drink to many IIPAs that i am tainted D: Good and worth a try.	8.4	6.9	8.7	6.9	8.5	8.7	6.9	6.9	6.9	8.5	6.9	6.9	6.9	6.9	6.9	8.5	6.9	6.9	6.9	6.9
417	Caldera IPA	American IPA	A: Poured from a can into the Duvel tulip. Dark orange, amber and nearing a light brown. Reddish tones. Head is fairly thin and fizzy. S: Smells fantastic. Big piney hops along with a nice malt backbone. A bit of tart citrus and some grapefruit. Some peaches and grapes. T: Good hop bitterness, sweet fruits from the nose turn into rather bitter fruits on the palate. Grapefruit and some unripe oran…	9	7.7	7.7	7.7	9	9	7.7	7.7	7.7	9	8.3	8.6	7.7	7.7	5.2	9	7.7	7.7	7.7	7.7
418	Caldera IPA	American IPA	Appearance-Deep amber orange color and quite clear of any sediment. A foamy two finger head with excellent retention and sticky lacing. Smell- Rich Orange and Grapefruit hops coming through strong Taste-Smoothly bitter hops with lots of interesting citrus. A perfect balance between a huge hop presence and a stout backbone of malt flavors. A long pleasantly bitter aftertaste that I will hopefully …	9	9	8.5	9	9	9	8.5	8.5	8.5	8.5	9	8.5	8.5	9	8.5	8.5	9	8.5	8.5	8.5
419	Caldera IPA	American IPA	Specs: Simcoe, Centennial, and Amarillo hops, with 94 IBUs...definitely looking forward to this A: Pours a semi-transparent amber/copper color. The eggshell head is real fluffy and big. Retention is excellent, leaving a thick sheet of foam on top throughout the duration of the drink. S: Very pungent nose; tropical fruits like pineapple and slight mango, piny resinous hops, and slight earthy under…	9	9	8.5	8.5	9	9	8.5	8.5	8.5	9	9	8.5	8.5	8.5	9	9	9	8.5	8.5	8.5
420	Caldera IPA	American IPA	Poured into a tulip glass. A light golden orange color. Very clear with almost 2 fingers of creamy rich pillowy head. This thing smells like candied hops. Lots of orange citrus covered in caramel. Tastes alot like the aroma only a bit on the lighter side. The citrus is there, the caramel is there and there is also a small amount of floral notes as well. Light to medium bodied with a crisp bitter …	9	9	7.7	7.7	9	9	7.7	7.7	7.7	9	8.3	7.7	7.7	8.4	7.7	7.7	9	7.7	7.7	7.7
421	Caldera IPA	American IPA	a- pours a light orange amber color with a great off white head. it left some heavy lacing along the side of the glass and showed good retention. s- massive acidic citrus; orange, mango, grapefruit. a robust bouquet of hop aroma with the citrus leading, a heavy floral influence with a bit of pine in there too t-the citrus is front and center just as in the aroma but it has a much bigger pine infl…	8.4	6.9	8.7	8.9	6.9	8.7	6.9	6.9	6.9	6.9	7.5	7.8	6.9	6.9	6.9	8.5	6.9	6.9	6.9	6.9
422	Caldera IPA	American IPA	Pours a brilliant, shimmering honey color. Very generous off white head, sticks around with good lacing. Smells like im sticking my head in a barrel of fresh hops. very floral and earthy, some citrus. the hop presence in the smell of this beer is assertive and strong. Taste gives way to fresh, juicy grapefruit and resinous pine. Extremely vibrant. Definitely hop forward, not a lot of malt to expl…	7.7	9	9	9	9	9	7.7	7.7	7.7	9	7.7	7.7	7.7	7.7	7.7	9	7.7	7.7	7.7	7.7
423	Caldera IPA	American IPA	Big thanks to Bobby8405 for the share A - Pours a hazy amber-copper hue, with a rocky off-white head. S - Some citrus-y and evergreen hop aroma is available, but it is pretty tame. T - The flavor is much more potent than the aroma. There is a very classic West Coast dankness that is melded at first with the rich malt, but then separates itself and stands apart, with great herbal and leafy hop fla…	8.8	5.3	9	7.3	8.9	9	7.3	7.3	7.3	7.3	7.3	7.3	7.3	8	7.3	7.3	7.3	7.3	7.3	8.9
424	Caldera IPA	American IPA	Poured from a 12oz can into a tulip glass. Have drank this many (many) times and decided to finally rate it. A: Color is a dark yellow/gold, almost bordering on a pale orange. Pours with a decent (1 1/2 inch) white head. Head is dense and disippated slowly. S: As expected, lots of hops are very noticable - citrus (grapefruit, orange), floral, pine, etc. Quite a wide range of hop flavors, actually…	9	7.7	9	7.7	9	9	7.7	9	7.7	7.7	8.3	7.7	7.7	7.7	7.7	9	7.7	9	7.7	7.7
425	Caldera IPA	American IPA	A - A bright, golden body with about a 1.5 finger creamy, white head...the head showed nice retention and slowly fell into a spotty cap...good lacing S - Great nose...sweet aromas all around combining citrus (grapefruit, pineapple, and orange), pine, floral, honey, and malts T - The flavor is very well balanced but the sweet side shines just a tad more...the flavors start off sweet as the nose wo…	9	8.5	9	9	9	9	8.5	9	8.5	9	9	8.5	8.5	8.5	8.5	8.5	9	9	8.5	8.5
426	Caldera IPA	American IPA	Wow, the canned IPAs just keep coming my way... and they can continue to do so! I cannot complain. New to my blighted and "Famously Hot" city of Columbia - the heart of Darkness of South Carolina - Caldera IPA is a welcome reminder that I once lived, nay, was even born in the Pacific Northwest.... and someday may be blessed to return. The Caldera can itself is a rather ugly yellow with lots of ho…	8	8.5	6.5	6.5	8.1	8.3	6.5	6.5	6.5	8.1	7.1	6.5	6.5	6.5	4	8.1	6.5	6.5	6.5	6.5
427	Caldera IPA	American IPA	12 oz. can into duvel tulip glass appearance: looks good ruby/orange/strawlike color with some heavy headiness, definitely dissipating though, doesnt look too carbonated smell/taste: smelling some fruitiness and some hops also and some malty balanced undertones. the taste is hoppy and not overbearing, kind of not full bodied enough. a different one this is mf: not really slick or thick just a run…	8.4	6.9	6.9	6.9	6.9	8.7	6.9	8.5	6.9	6.9	6.9	6.9	6.9	7.6	8.9	6.9	6.9	8.5	6.9	6.9
428	Caldera IPA	American IPA	Poured from a 12oz can into my New Belgium tulip glass... appearance - cloudy orange-gold with an off-white head that dissipates slightly as it sits. lacing is quite nice though - by the end of the glass, i could find the exact level the beer originally poured to. aroma - pineapple & marmalade hops. honey as well. taste - hops taste as they smelled -- slightly bitter & citrus. good malt balance. …	9	5.7	9	9	9	9	7.7	7.7	7.7	9	8.3	7.7	7.7	8.4	7.7	7.7	7.7	7.7	7.7	7.7
429	Caldera IPA	American IPA	I like the 12 oz can size. Sometimes 22oz is just more than I want. Pour was smooth, moderate carbonation. Gold in color. Hazy. Very nice fruity, hoppy smell. Enjoy the grapefruit smell while raising to your nose. Taste was very well balanced for IPA. Hoppy but not out of control. Very nice mouth feel, which makes this a very drinkable beer. White head, with a moderate lacing. This is a good beer…	9	5.7	9	9	7.7	9	9	9	7.7	7.7	7.7	7.7	7.7	7.7	7.7	9	9	9	7.7	7.7
430	Caldera IPA	American IPA	A: Slightly hazy golden amber with a nice off-white head and moderate to heavy lacing. S: Nice mix of mild citrus, pine and floral scents. Very mild malty sweet scent too. T&M: Very well-balanced, medium bodied IPA. Mostly floral hops with a mild background of citrus and pine. Perfect mild malty sweetness that cancels out most hop bitterness, but leaves the best components of the hops. This stuff…	9	6.1	9	9	8.1	9	8.1	9	8.1	9	8.7	8.1	8.1	8.1	8.1	8.1	8.1	9	8.1	8.1
431	Caldera IPA	American IPA	A - Pours a nice translucent darker orange with a nice finger of off white/light caramel colored head, poured ~20+ minutes ago, still has a nice layer of head. Lacing is dense. Awesome S - Lots of citrusy hop aromas, a little bit of malty caramel sweetness. Grapefruit and oranges dominate T - Really bold, bitter and citrusy. Simple but very well balanced M - Medium bodied at a warmish 50-55 degre…	8.5	8.5	9	9	9	9	8.5	9	8.5	9	9	8.5	8.5	8.5	8.5	8.5	8.5	9	8.5	8.5
432	Caldera IPA	American IPA	Poured into DFH pint glass. Looks like a nice fresh hop IPA, such as Celebration. Murky orange/copper poured to a half inch creamy head. Love the lacing as it disappears down my gullet... Aroma wafting toward me reveals all the IPA scents: citrus, pine, with a hint of rising bread. Many of the previous reviews state a syrupy consistency, and I agree it is syrupy, however, if your a DIPA lover, yo…	9	4	9	9	9	9	8.1	8.1	8.1	7.7	8.7	8.1	8.1	8.1	8.1	8.1	9	8.1	8.1	9
433	Caldera IPA	American IPA	12oz can poured into a chilled Founders pint glass. A: Pours a dark orange color with a nice white, frothy head that recedes very slowly. Excellent lacing retention throughout the glass. S: Huge tropical notes up front with grapefruit being the main scent. I also can smell traces of pine and some orange and malt. T: I taste more orange than the scent gives off. Not as much pine and or grapefruit …	7.3	7.3	9	9	8.9	9	7.3	7.3	7.3	6.9	7.3	7.3	7.3	7.3	7.3	8.9	7.3	7.3	7.3	7.3
434	Caldera IPA	American IPA	12 oz can poured into duvel snifter A - pours a deep amber, very lively, large white head that stays for a bit, very good looking beer S - huge citrus notes, absolutely amazing smelling beer T - amazing citrusy grapefruits and oranges amazing IPA, absolutely, the bitterness is perfectly balanced M - very smooth, creamy, easy to drink O - the best IPA I have ever had, absolutely amazing beer	9	8.5	9	8.5	8.5	9	8.5	9	8.5	8.5	9	8.5	8.5	8.5	8.5	9	9	9	8.5	8.5
435	Caldera IPA	American IPA	A: Deep apricot hue with a huge, beautiful, sudsy cream-colored head; lacing is great S: Lots of wonderful citrus from the hops: peach, mango, pineapple, lemon, grapefruit, and tea leaves with a slightly grassy and grainy malt undertone T: Hops are a touch more muted than aromas indicated but still plenty of citrus, tea leaves, pine, and weed F: Quite creamy upfront and finishing pretty well--tho…	7.7	7.7	7.7	9	9	9	7.7	7.7	7.7	7.7	7.7	7.7	7.7	7.7	5.2	7.7	9	7.7	7.7	7.7
436	Caldera IPA	American IPA	Can poured into a pint glass. Don't know the dting on this but have seen it at my bottle store for a while now and don't know if it's been siting around for awhile. Nice just over and inch head. White. Thick. Heavy malt. Fruit. Apple. Pineapple. Slight pine. Transparent. Wouldnt try again. Not bad but expected a little more for the price. Overall not too bad.	6.5	8.5	8.3	6.5	8.1	8.3	6.5	6.5	6.5	6.5	6.5	6.5	6.5	6.5	8.5	6.5	6.5	6.5	6.5	6.5
437	Caldera IPA	American IPA	Poured into a tulip. Color is of a lighter golden with a fluffy off white colored heading. A little hazy in color but does have a nice lively action look to it. Nose was toned down a bit for me. More of malty caramel sweetness hits the nostrils followed with a subtle touch of grapefruit and grass. Taste was extremely sweet at first of a heavy walloping malty gooey-ness of a backbone. Nice bittern…	8.4	4.9	8.7	6.9	8.5	8.7	6.9	6.9	6.9	6.5	7.5	6.9	6.9	6.9	8.9	8.5	6.9	6.9	6.9	6.9
438	Caldera IPA	American IPA	Huge thanks to mages64 & psiweaver for hitting a perma-want in the partners BIF! A Orangey-rust with a fantastic fluffy cream colored head. Great head retention which hangs around for a good 10 minutes. There are two fairly prominent floaties in here; not sure if they're hops, or pieces of Oregon. S The aroma is a little subdued, but what I'm getting out of it, I like. Lots of really earthy pinec…	7.7	7.7	7.7	7.7	9	9	7.7	7.7	7.7	7.3	8.3	7.7	7.7	7.7	7.7	9	7.7	7.7	7.7	7.7
439	Caldera IPA	American IPA	12 oz bottle poured into Sam Adams glass. Good head and lacing, pours a deep amber. Aroma is citrus piney hops, with a bit of toffee. Taste has a great hop profile, bitter piney yet plenty of flavorful citrus fruit as well. Dry finish, medium viscosity. Overall a very nice west coast style IPA.	8.8	7.3	7.3	9	8.9	9	7.3	7.3	7.3	8.9	7.9	7.3	7.3	7.3	7.3	7.3	7.3	7.3	7.3	7.3
440	Caldera IPA	American IPA	Picked up a 6er of this, cool lookin can! On sale for 8.99 I believe. Normal is 10 bucks I believe. Poured into a frozen pint glass right from the fridge. A- Pours an orange dark straw color. Good lookin'! LACING is great in this beer! O so sticky! S- HOPS HOPS and more fresh picked fruity HOPS. From past experience with this beer I know everything improves as it warms up. Very beer-like smell. A…	8.4	6.9	6.9	8.9	8.5	8.7	8.3	6.9	6.9	6.9	6.9	6.9	6.9	7.6	6.9	6.9	6.9	6.9	6.9	6.9
441	Caldera IPA	American IPA	Pours a honey golden with a thick creamy off white head... Lots of active carbonation and good lacing as well... This just looks like a good IPA... Very strong and pungent aromas of citrusy grapefruit hops all the way here... Very very citrusy aromas here, very West Coast as others have said... This smells ridiculously delicious... Juicy citrusy hops explode across the palate right off the bat an…	9	7.7	9	9	7.7	6.5	7.7	7.7	7.7	9	7.7	7.7	7.7	7.7	9	9	9	7.7	7.7	9
442	Caldera IPA	American IPA	Poured from a can that looks like Jerry Garcia lives inside it, this beer is bright copper with a bone white head that has good retention and lacing. Aroma is sweet tangerine, orange, and light floral notes from the hops. It has a light crystal malt sweetness with hints of caramel. Flavor is big citrus hops; tangerine skin, navel orange, pink grapefruit and a hint of sticky pine. Moderate malt sw…	8.8	9	9	9	8.9	9	7.3	8.9	7.3	8.9	7.3	7.3	7.3	7.3	7.3	7.3	9	8.9	7.3	7.3
443	Caldera IPA	American IPA	A: Poured from a can to a pint glass. Had an orangey color and a cloudy texture. There was a half inch of foamy, long-lasting head and very good lacing. S: A nice aroma of citrus, hops, and a slight maltiness. T: Tasted of hops, pine, citrus, and some caramel malt. A very Western-type flavor for an IPA. M: A well-carbonated beer with a dry, crisp finish. Medium-bodied. D: A very drinkable beer th…	6.9	4.9	6.9	8.9	8.5	8.7	6.9	6.9	6.9	8.5	6.9	6.9	6.9	6.9	6.9	6.9	6.9	6.9	6.9	6.9
444	Caldera IPA	American IPA	Poured from the brightly colored Grateful Dead concert poster-esque can into a shaker pint glass: deep orange, with a snowy white, one finger head that dissipates pretty quickly, but leaves some nice patches of lace. Aroma is dominated by citrus hops - there's also some bread crust and caramel malt in there. Taste is grapefruity, and a touch piney in the finish - some malt sweetness towards the f…	6.9	6.9	8.7	6.9	8.5	8.7	6.9	6.9	6.9	8.5	6.9	6.9	6.9	6.9	6.9	6.9	8.9	6.9	6.9	6.9
445	Caldera IPA	American IPA	Recently picked up a sixer on the boss's dollar for a company opening day tailgate - not out of character that I was the only one to enjoy one at the time. But this is my first poured into a pint, getting a good look nad whiff. Pours a pretty amber, with a good 1/4" of off-white head - and while it dies down, I can already tell that it's going to leave a good lace. The nose seems somewhat muted, …	8.4	6.9	8.7	6.9	6.9	8.7	6.9	6.9	6.9	6.9	7.5	6.9	6.9	6.9	8.9	8.5	6.9	6.9	6.9	6.9
446	Caldera IPA	American IPA	A: Dark amber in color, the head was amazing. Slighly off white head, with enough retention to balance the can on it if I wanted to. S: Lots of citrus and piney hops. T: Wasn't sure what to expect from my first "real" can of beer. It was very well balanced. You had a good citrus and piney resin working together on this one. M/D: It had good carbonation, the end was mildly bitter and oily. I thoug…	9	7.7	9	7.7	7.7	9	7.7	9	7.7	7.7	8.3	7.7	7.7	7.7	7.7	9	7.7	9	7.7	7.7
447	Caldera IPA	American IPA	Poured from a can into a nonic pint glass. A: A medium copper amber color with a nice one finger white head. Nice full glass lacing. S: Citrus smells with some floral notes and a sweet malt smell after the hops. Yummy fresh smelling hops are jumping. T: Citrus is the first flavor with tastes of grapefruit, lemon, orange and mango coupled with some herbal floral flavors which is then followed up b…	8.8	7.3	9	9	8.9	9	7.3	8.9	7.3	8.9	7.9	7.3	7.3	8	7.3	8.9	7.3	8.9	7.3	7.3
448	Caldera IPA	American IPA	I got this one as an extra from one of those awesome West Coast BAs! Thanks! This one pours a nice golden color with an off-whie head. Nice lacing that lasts. Upon popping the top I was hit immediately by a cascate of hoppy smells coming from the can. Smells delicious with the malt to balance things nicely. The taste follows the nose with a nice, crisp finish. In the mouth this one is nice and cr…	9	8.1	8.1	9	9	9	8.1	8.1	8.1	8.1	8.1	8.1	8.1	8.1	8.1	8.1	9	8.1	8.1	8.1
449	Caldera IPA	American IPA	Pour - bright, bright, glowing orange and yellow in color. Wow, it is a sight to behold. Big, fluffy, stark white head rests on top protecting the "goods". Aroma - pineapple, grapefruit, tangerine, mandarin orange, lemon, powdered sugar and caramel malt. Lots of nice citrus and tropical fruit flavors but not so much piney-ness. Taste - graprefuity, tropical fruity, bittersweet and tongue drying. …	9	8.5	9	8.5	9	9	9	9	8.5	9	8.5	8.5	8.5	8.5	8.5	8.5	8.5	9	8.5	8.5
450	Caldera IPA	American IPA	A - Poured a copper color with a big off white head that leaves a ton of lacing behind S - Is a nose full of hops that are both citrus and piney with a touch of caramel malt kicking around T - Follows the nose hops upfront more pine than citrus with the caramel malt trying to come through to add some balance M - This beer has a medium body with higher carbonation to it D - I'm enjoying this IPA q…	8	6.5	8.3	8.5	8.1	8.3	6.5	6.5	6.5	8.1	6.5	6.5	6.5	7.2	6.5	8.1	6.5	6.5	6.5	6.5
451	Caldera IPA	American IPA	Poured this 12 oz. can into a Sam Adams glass. No date. The body was slightly hazy but still a bright butterscotch yellow. The modest head left spotty lacing. Smell was pine and citrus. Hard candy sweetness. Yummy. Taste reflected the aroma pretty well. Bright grassy hops and sweet enough clean, malty grains. Tropical fruit. There was a long lingering aftertaste of green hops. Spot on! Mouthfeel …	8.8	5.3	7.3	9	7.3	9	7.3	7.3	8.5	8.9	7.3	7.3	7.3	7.3	7.3	8.9	7.3	7.3	7.3	8.9
452	Caldera IPA	American IPA	Reddish copper with pumpkin highlights and a dense cream and orange head of foam that leaves sticky lace on the glass. Citrusy and minty C-hops with plenty of caramely malt. It must be the can, the hop fresh flavors are off the charts with plenty of juicy grapefruit and orange backed with enough caramel malt to balance but still be hop forward. Medium bodied with prickly carbonation. A really nic…	8.4	6.9	6.9	6.9	8.5	8.7	6.9	6.9	6.9	8.5	6.9	6.9	6.9	6.9	6.9	8.5	6.9	6.9	6.9	6.9
453	Caldera IPA	American IPA	Poured from a small bright can into my Corsedonk snifter. Pours a nice looking copper color with nice size frothy white head. Decent head retention and lacing, but the lacing slides pretty quickly down the glass. Aroma is hoppy! This one smells sweet and bitter...like a DIPA. Notes of orange, lemon, and hops. Mouthwatering... Hmm, not such a good taste. One of those IPA's that is just bitter, no …	8.8	7.3	9	9	7.3	9	7.3	7.3	7.3	8.9	7.9	7.3	7.3	7.3	7.3	8.9	7.3	7.3	7.3	7.3
454	Caldera IPA	American IPA	Another great lookin IPA in a can, becoming a new trend I guess. Got this one thanks to my first trade with womencantsail. A: The pour into my oversized snifter rises a fluffy head of over 1 finger. It's a semi clear slightly darker amber reddish almost flourescent color. N: Lots of fresh hops. Loaded with pine and citrus, just as a west coast IPA should be. Little bit of chewy and earthy hops, a…	8.8	9	7.3	7.3	8.9	9	7.3	7.3	7.3	8.9	7.9	7.3	7.3	7.3	7.3	8.9	7.3	7.3	7.3	7.3
455	Caldera IPA	American IPA	Wow added as a extra from SwillinBrew (Gil) Thank you so nice and from a Can !!! no less. A nice brew seek it out it. S - Nice blown away really nice perhaps because it was from a can. T - has a nice smell that I think most idpas reach for. M - chewy nice a sweet canned brew. D - would have again and again so nice I love canned microbrew.	6.9	6.9	6.9	6.9	6.9	5.7	6.9	6.9	6.9	8.5	6.9	6.9	6.9	6.9	6.9	6.9	6.9	6.9	6.9	6.9
456	Caldera IPA	American IPA	The beer pours a hazy dark golden/amber color with a thick frothy white head that slowly fades to lacing. The aroma is good. It has a nice pale and Carapils scent along with a huge citrus hop aroma. There is a light breadiness as well. The taste is very good. It's light with a damn bitter hop taste. It's loaded with citrus goodness. The malt bill provides some balance, but this is a hop heavy bee…	9	5.7	9	9	9	9	7.7	7.7	7.7	7.7	8.3	7.7	7.7	7.7	9	9	7.7	7.7	7.7	7.7
457	Caldera IPA	American IPA	Tastes like a hopped grapefruit, which sounds terrible but drinks pretty nice. Citrus is not overwhelming, but it's in there. I think I prefer my citrus lean toward lemon, but this is fine. Frankly, the best reason to drink this is the vessel. Drink outside by the grill on a sunny day. Go cans.	6.1	6.1	6.1	6.1	6.1	7.9	6.1	6.1	6.1	6.1	6.1	6.1	6.1	6.1	6.1	6.1	6.1	6.1	6.1	6.1
458	Caldera IPA	American IPA	A: Medium bronze-amber body. Large frothy, off-white head. Moderate retention. Nice crunchy lacing left behind. S: Blend of grapefruit, pine and floral hop bitterness. Bready malts and a light caramel underbelly. T: Up front, there is a nice pine bitterness that transitions towards a subtle citrus tone in the finish. Bread and caramel malts are present throughout. Moderate bitterness in the finis…	9	8.1	9	9	9	9	8.1	8.1	9	9	8.7	8.1	8.1	8.1	8.1	9	9	8.1	8.1	8.1
459	Caldera IPA	American IPA	A: Pours to a frothey tan head with a deep and beautiful copper body. Excellent lacing. S: Slight, hoppy, piney aroma. T: Citrusy with piney hops. Crisp and not real bitter but it does have a slight bite with lasting flavor. The hops definitely comes through. A nice IPA that doesn't knock you over. Typically what an IPA is suppose to be. M: Lightly carbonated, smooth and thin. Not watery or oily.…	9	7.7	9	9	7.7	9	7.7	7.7	7.7	7.7	8.3	7.7	7.7	7.7	5.2	7.7	9	7.7	7.7	7.7
460	Caldera IPA	American IPA	A stunner in a can A deep color of honey, painted on a desert mountainside at sunrise. Plenty of frothy sticky icky lace - whitish, messy and organic like foam off the ocean. A lingering head that leaves plenty of webbed lacing down the glass. Smells like an artists interpretation of hydroponic marijuana. Incredibly dank, backed by a tight jolt of crystalline sugar. Smells of wild fields of flora…	6.1	6.1	6.1	8.1	7.7	7.9	7.5	6.1	6.1	7.7	6.7	6.1	6.1	6.1	6.1	6.1	6.1	6.1	6.1	7.7
461	Caldera IPA	American IPA	A 12 ounce can from a sixer I picked up at Abe's for $11. Poured into my Ithaca shaker glass. The IPA appears a super clear golden amber color with about a finger of off white foam. The head leaves a nice looking lace in its wake. Nose and flavors consist of bready, caramel malt, perfume, a bit of bitter grapefruit pith, lime, lemon, lightly toasted rolls. Medium bodied with adequate carbonation.…	8.4	8.9	8.7	6.9	8.5	8.7	6.9	6.9	6.9	8.5	7.5	6.9	6.9	6.9	6.9	8.5	6.9	6.9	6.9	6.9
462	Caldera IPA	American IPA	Pours a slightly hazy copper orange with a huge creamy white head. Huge floral and citrus nose with some bready malt notes. Flavor is dominated by Perfume/floral/citrus hop flavor, and a great bitterness to caramel/toasty malt profile. Moderate carbonation and creamy mouthfeel. This was delicious, thanks adamharbaugh for the opportunity.	9	5.7	9	7.7	9	9	7.7	7.7	7.7	9	8.3	7.7	7.7	7.7	7.7	9	9	7.7	7.7	7.7
463	Caldera IPA	American IPA	This is a great beer in the canned beer arena. Had no option but to drink this straight from the can so I can't comment on appearance. Had a nice scent of bitter citrus and pine. Hops contribute a moderate bitterness consisting of both grapefruit and pine flavors, on top of a lightly sweet pale malt backbone.. Mouthfeel was crisp and pleasing with generous carbonation. Had a couple of these on a …	7.7	7.7	7.7	7.7	9	9	7.7	7.7	7.7	9	8.3	7.7	7.7	7.7	7.7	9	7.7	7.7	7.7	7.7
464	Caldera IPA	American IPA	A-Full bronze. big light tan head. brilliantly clear. S-Some toasty malt. Light citrus hop aroma. Not a lot going on. T-Carmelly malty. Firm bitterness but more balanced to the malt than their Pale ale. Not much in the way of hop flavor. Lots of bitterness but not much flavor. M-medium bodied. medium carbonation. No alcohol burn. D-An average tasting IPA. Needs more hop flavor and aroma. Bitterne…	6.5	8.5	8.3	6.5	8.1	8.3	6.5	8.1	6.5	6.5	7.1	6.5	6.5	7.2	6.5	8.1	6.5	8.1	6.5	6.5
465	Caldera IPA	American IPA	12oz CAN into a regular kitchen glass, looking forward to this one. Caldera IPA boasts a kinda bright orange with some shiny bronze shades within. A clean looking beer with no haze at all. Two fingaz worth of off white foam that is quite creamy looking and condensed. A bunch of lace on the glass. The hops take up most of the nose with a big grapefruit bite and some pale malts to back it up with a…	8.1	8.1	9	8.1	9	9	8.1	8.1	9	9	8.7	8.1	8.1	8.1	8.1	8.1	9	8.1	8.1	8.1
466	Caldera IPA	American IPA	Poured from a can that says: "keep cool, just like you"... into a Surly pint glass. A: Standard pour yields a 1 finger fluffy white head with poor retention, leaving a rather thick, patchy white film floating at the top. Beer is a clear reddish orange. Lacing is frothy, layered, appropriate for a beer this style. S: Cane sugar, citrus, piney hops. Fresh but very subtle. Not an overwhelming nose b…	6.5	8.5	8.3	8.5	6.5	8.3	6.5	8.1	6.5	6.5	4.6	6.5	6.5	6.5	6	8.1	4	4.3	6.5	6.5
467	Caldera IPA	American IPA	Served from a 12oz. can acquired in a trade as an extra with volatilesther (Thanks!) into my Stone Levitation tulip at the appropriate temperature (02/02/10). A: Pours a slightly hazy, darker shade of golden, amber with three fingers of an off-white head with great retention and some sticky and patchy lacing. S: Nice aroma of bitter, citrus hops along with a slight caramel and bready malt backbon…	9	6.5	9	9	9	9	8.5	9	9	9	9	8.5	8.5	8.5	8.5	9	9	9	8.5	9
468	Caldera IPA	American IPA	Thanks to kels for hooking me up with a can of this in a recent in-person trade. Pour is from the can to a pint glass. Appearance: Pours a pretty vibrant copper color and starts with about a 1 finger of slightly off-white head that fades to a pretty full and thick skim; body is clear and shows strong carbonation; a prety full curtain of lacing holds tight to the sides of the glass. Smell: A lot o…	8.4	8.9	8.7	8.9	8.5	8.7	6.9	6.9	3.5	6.9	7.5	6.9	6.9	7.6	6.4	8.5	6.9	6.9	6.9	6.9
469	Caldera IPA	American IPA	The server ate my original review, so let's try this again: Poured from a 12oz can into my Dogfish Head shaped pint glass. ECE/SAE amber colored liquid with three fingers of solid soapy seashell foam which recedes to a thin but persistent layer leaving agressive lacing behind resembling a mackerel sky with tiny clouds embedded in faint legs. Brilliant clarity. While there is strong citrus in the …	8.4	8.9	6.9	8.9	8.5	8.7	6.9	6.9	6.9	6.9	7.5	6.9	6.9	6.9	4.4	6.9	6.9	6.9	6.9	8.5
470	Caldera IPA	American IPA	Pours copper with a rich off-white head. Trailing lace nearly covers the glass. The smell is of pine, herbal spicing, some medicinal notes, perfumy, with orange and grapefruit. A nice, complex hop aroma! The taste is of an herbal, aspirin-ish, bitterness with grapefruit and orange. Alcohol comes through in a peppery way. Slight metallic (steely) notes accompany the caramel backing. Medium-bodied.…	8.8	7.3	9	7.3	8.9	9	7.3	8.9	3.5	8.9	7.9	7.3	7.3	8	7.3	7.3	7.3	7.3	7.3	7.3
471	Caldera IPA	American IPA	I love the color of this beer. Can. It feels good to look at it. Smells like a can with some sticky green herbals inside. It tastes like sticky green goodness with just a pinch of grapefruit. medium bodied, with mellow carbonation that helps tickle the grainy and lemony finish on the roof of the mouth and middle of the tongue. This guy at work gave me one, and this other guy stole it, then the fi…	6.9	6.9	6.9	6.9	6.9	5.7	6.9	6.9	6.9	6.9	6.9	6.9	6.9	6.9	6.9	8.5	6.9	6.9	6.9	6.9
472	Caldera IPA	American IPA	Poured from a can into a pint glass. Thanks, tjensen3618! Amber-orange pour with around a finger of white foam. Retention is decent, with some pretty nice lacing left on the glass. Pungent hoppy aroma. Tropical fruit, mostly pineapple. Some malt sweetness and light piney touch. Definitely what I expect from a west coast IPA. Some caramel, too. Good hop flavor. Very pithy. Light sweetness up front…	8.8	7.3	9	9	8.9	9	7.3	7.3	7.3	8.9	7.9	7.3	7.3	7.3	7.3	8.9	9	7.3	7.3	7.3
473	Caldera IPA	American IPA	From a trade with augustgarage. Thanks again! FWIW, this shit is WAY better than that other canned IPA, Dales Pale Ale. A- Copper, honeysuckle gold, nice head, good retention and lacing. S- Floral hops, grapefruit comes up quickly behind it, very nice. West coast all the way. T- Very nice. A good hop bite and a decent malt backbone that provides a bit of caramel sweetness that blends nicely. A bi…	8.8	7.3	7.3	9	8.9	9	7.3	7.3	7.3	8.9	7.3	7.3	7.3	7.3	7.3	8.9	7.3	7.3	7.3	7.3
474	Caldera IPA	American IPA	Poured from 12oz can. I can not think who sent this too me for the life of me. I need to start putting names with beers I get in! Review from notes. A- Pours semi-hazy orange/reddish color. One and a half light tan/offwhite head that stays for a little while. Nice soapy lacing hat slides down the glass. S- Tropical fruit (pineapple) upfront along with other citrusy hops. Light bready malts in the…	6.5	4.5	8.3	8.5	8.1	8.3	6.5	6.5	6.5	6.5	7.1	6.5	6.5	6.5	6.5	8.1	6.5	6.5	6.5	6.5
475	Caldera IPA	American IPA	Found this beer at Whole Foods in Tustin/Irvine, CA. It was the first time I saw it, so I got two 6packs to try out. I was very pleasantly surprised. I try just about every IPA I can get my hands on: Sculpin, Racer 5, Hop Stoopid are some of my favorites. Big hoppy flavors and amazing fruity smells. You find these in Caldera IPA. This beer is delicious - if you like good hoppy and flavorful IPAs,…	7.3	7.3	7.3	7.3	7.3	9	8.7	7.3	7.3	7.3	7.3	7.3	7.3	7.3	7.3	7.3	7.3	7.3	7.3	7.3
476	Caldera IPA	American IPA	Eh. A little surprised at the rating here. Pours a copper, reddish orange. Definitely not the familiar yellowish, golden orange of most IPAs. Large off-white head. Smells faintly of pine, more strongly of ... well, citrus. Not quite grapefruit, just citrus-y. And there's maybe a whiff of malt. Well, maybe not. There's a strange toasted after-taste to the malt, and the hop flavoring is a touch mut…	7.6	6.1	7.9	6.1	7.7	7.9	6.1	6.1	6.1	7.7	6.1	6.1	6.1	6.1	6.1	6.1	6.1	6.1	6.1	6.1
477	Caldera IPA	American IPA	Poured from can into pint glass... A: Pours a beautiful golden honey hue with a nice creamy three finger head. Huge head and excellent lacing, falls very slowly in pillows. Very beautiful. S: Tons of citrus and piney hops. Big aroma, not overly complex, but for an ipa this is very solid. grapefruit and sticky pine hops really jump out with just a hint of caramel malt in the background. Very fresh…	9	8.5	8.5	9	9	9	8.5	9	3.5	9	8.5	8.5	8.5	8.5	8.5	9	9	8.5	8.5	8.5
478	Caldera IPA	American IPA	A: A clear amber color with a nice fluffy white head. The lacing on this beer is absolutely incredible. S: An amazing smell. The smell reminds me of homebrewing. It feels as though I've got a big chunk of fresh Simcoe and Amarillo hops that I'm about to toss into the boil. Very piney and citrusy. Different aromas, but on par with Pliny and Sculpin. T: The Simcoe train doesn't stop at the nose. Pl…	8.4	8.9	8.7	8.9	6.9	5.7	6.9	6.9	6.9	6.9	7.5	6.9	6.9	6.9	4.4	8.5	6.9	6.9	6.9	6.9
479	Caldera IPA	American IPA	A- Stunning clarity, this thing is absolutely defect free, and has a wonderful amber color, with a slightly off white head, suddy lacing and ropes of carbonation. S- Herbal, lemon grass, piney and a tad of citrus. Has a lot of herbs from far away, even, and it has a very nice balance of all 5 scents. T- slightly spicy, malty, but held on because of the hops. This had a little less to it than i th…	8.8	7.3	9	9	7.3	9	7.3	7.3	7.3	5.3	7.9	7.3	7.3	7.3	7.3	8.9	7.3	5.1	7.3	7.3
480	Caldera IPA	American IPA	I first had this beer while in vacation in CA over the past summer. It was so delicious I had to get some more. A: Pours a clear dark amber color that resembles the color of carrot cake. A nice off white head sits on top that leaves behind some frothy and bubbly lacing. S: Looooads of grapefruit and pine are right in your face, I think I'd be lying if I said I could smell any of the malt backbone…	8.8	9	9	9	8.9	9	7.3	7.3	7.3	8.9	7.9	7.3	7.3	7.3	7.3	7.3	7.3	7.3	7.3	7.3
481	Caldera IPA	American IPA	pour was a deep copper with a slight hazy ruby tint. fluffy cloud like head with decent retention and lacing huge malts with a slight citrus and floral hop scent. mainly orange and pineapple. bitter up front, a strong pine bitterness with bits of earthy and citrus bitterness. a bit of white grapefruit, orange, and sweet biscuit malts. very full bodied with proper carbonation. the perfect bite to …	7.6	4.1	7.9	8.1	6.1	7.9	6.1	6.1	6.1	7.7	6.7	6.1	6.1	6.8	6.1	7.7	6.1	6.1	6.1	6.1
482	Caldera IPA	American IPA	A: Yellow and clear. Nice 1 finger white head. S: Not much here. Slight Cascade hops and malt. I was a bit disappointed at first because the smell was unimpressive. T: A nice mix of the C hops. This gives a mouth full of bitter grapefruit and citrus. M: Very bitter, just like it should be. It is also quite crisp, which makes for a refreshing IPA. No alcohol burn at all. D: This is an excellent ea…	9	9	9	8.1	9	9	8.1	8.1	8.1	8.1	8.7	8.1	8.1	8.8	8.1	8.1	8.1	8.1	8.1	8.1
483	Caldera IPA	American IPA	12oz can picked up today at the COOP... poured into my Delirium goblet... nice eggshell white head atop a crystal clear lite amber brew.. good lacing.. Nose is pretty fresh smelling CCC hops... pale malts and a very minor caramel is way in the background. Flavor has a fair amount of toasty malts with it.. the hops are mainly in the front with bittering and more in then in the back close toward th…	8.4	8.9	8.7	8.9	8.5	8.7	6.9	6.9	6.9	8.5	6.9	6.9	6.9	7.6	6.9	8.5	8.9	6.9	6.9	6.9
484	Caldera IPA	American IPA	Didn't really think much of other Caldera brews I've had, but heard good things about this one and thought it would be worth a try. Pours a nice, slightly hazy, toasted ruby-brown color. There's visible carbonation running throughout, feeding a short, well-retained white head. There's a tremendous amount of sticky white lace that marbles the sides of the glass without any signs of fading. Smell i…	8.4	4.9	8.7	6.9	8.5	8.7	6.9	6.9	6.9	8.5	7.5	6.9	6.9	7.6	6.9	8.5	6.9	6.9	6.9	6.9
485	Caldera IPA	American IPA	Always interested in a can. Appearance - A deep copper/amber color. Very clear. Half inch of white soapy head. Laces well. Smell - Some grapefruit hops, with a touch of pine. Also a little sweet malt. The hops are a little subdued. Taste - Follows the smell. There is some nice hops up front, but the malt really comes through at the end. There is a real sweetness, and a little burnt maltiness on t…	8	8.5	8.3	6.5	8.1	8.3	6.5	6.5	6.5	8.1	4	6.5	6.5	6.5	4	8.1	6.5	6.5	6.5	6.5
486	Caldera IPA	American IPA	CAN you dig how phenomenal the CANQuest has become? I am trading and/or getting CANs from everywhere! I CAN hardly believe it myself. Whoops! I already drank one of my three this morning before even writing anything down. My notes for Ashland Amber included commentary on the CAN itself, including verbiage and mention of CAN-conditioning. This, however, was a visually appealing CAN with vibrant co…	7.6	6.1	6.1	8.1	6.1	7.9	6.1	6.1	6.1	7.7	6.1	6.1	6.1	6.8	6.1	6.1	6.1	6.1	6.1	6.1
487	Caldera IPA	American IPA	A - Pours a nice amber color with a average cream head with some lacing. S - Nice Pine and Grapefruit hops but also some sweet malt on the end. T - Flavor was thinner than some IPA's but still nice with the Pine and Citrus, nice malt finish. M - Nice IPA medium body with a average carbonation. Smooth feel. D - Pretty Good. The best canned IPA I have had so far. I am sure it will be great this com…	8.8	7.3	7.3	9	8.9	9	7.3	7.3	7.3	8.9	7.3	7.3	7.3	7.3	7.3	8.9	9	7.3	7.3	7.3
488	Caldera IPA	American IPA	Poured into a standard pint glass at about 40-45 degrees. Shows an orange-like copper in the pint with a nice white froth. Citrus and pine hops jump out of the glass with orange, lime, dried apricot, subtle peach (I know...it's weird, but that's what I got), pine, and easy hop leaves followed by a clear caramel, biscuit, and a touch of cereal grains. On the palate, there is a medium hop bitternes…	9	9	9	7.7	9	9	7.7	9	7.7	9	8.3	7.7	7.7	7.7	7.7	7.7	9	9	7.7	7.7
489	Caldera IPA	American IPA	Super clear orange body with a frothy sticky head that lasts the whole beer, very impressive appearance. Smells sweet, pine, citrus, biscuity, earthy. Taste is very malty with very little bitterness which i was not expecting as this is an IPA and should have more hop profile the taste. A little too malty for my liking.	6.5	8.5	6.5	6.5	6.5	8.3	6.5	6.5	6.5	8.1	7.1	6.5	6.5	6.5	6.5	6.5	6.5	6.5	6.5	6.5
490	Caldera IPA	American IPA	A: A light orange gold, with modest tightly knit bit of head that stays. S: Nice piney, grapefruit and citrus, hint of biscuity malts T: First flavors are a strong, piney, grapefruit bite, with a tad of crystalish malts barely balancing it out, then a bitter finish of resinous west coast hops. M: Medium bodied, average carbonation, slightly sticky, cloying finish. maybe from the hops. D: Decent d…	8.8	7.3	7.3	7.3	7.3	9	7.3	7.3	7.3	5.3	7.9	7.3	7.3	7.3	7.3	8.9	7.3	5.1	7.3	7.3
491	Caldera IPA	American IPA	Poured from a can into a standard pint glass. Beer is orange and clear. Tight white head forms and when it falls away leaves lacing on the glass. Carbonation is medium. Aroma is good but pretty simple. It is piney hop aroma and not much else, I may detect a little sweetness. It is attractive. Clean drinking beer, good bitterness all at the back finishes nearly completely. I would describe this as…	7.3	9	9	9	7.3	9	7.3	8.9	8.5	7.3	7.9	7.3	7.3	7.3	7.3	8.9	7.3	8.9	7.3	7.3
492	Caldera IPA	American IPA	A - Pours a medium amber color with a 1-2 finger head with some lacing. S - You get hit with the regular Pine and Citrus but also some sweet malt on the back end T - Flavor was thinner than some IPA's but still nice with the Pine and Citrus, almost a little too much malt on the back end for me and not as smooth as I would have hoped. M - Crisp IPA light/medium body with medium carbonation. D - Pr…	8.8	7.3	7.3	9	8.9	9	7.3	7.3	7.3	8.9	7.3	7.3	7.3	7.3	7.3	8.9	9	7.3	7.3	7.3
493	Caldera IPA	American IPA	Can from K&L Redwood City. A - Pours a bright medium amber color with a two-finger, lasting off-white head and good lacing. S - Aroma is piney and citrusy hops, a touch of sweet malt, and tropical fruits. T - Flavor is a little pale and caramel malt, but mostly showcases a complex hop profile, with pine, pineapple, orange, and grapefruit. Pretty harshly bitter, although I like that of course. M -…	8.4	6.9	8.7	8.9	8.5	8.7	6.9	8.5	6.9	8.5	7.5	6.9	6.9	6.9	6.9	8.5	6.9	6.9	6.9	6.9
494	Caldera IPA	American IPA	Can from Brickskeller in Washington DC. Pours a clear copper color with a one-finger off-white head. The head recedes into a patchy layer on top leaving solid lacing. Smells of large citrus and leafy hop aromas with light amounts of pale and caramel malts. Tastes similar to how it smells. A combination of pale and caramel malt flavors up front are soon overtaken by bright citrus hop and earthy le…	8.4	8.9	8.7	8.9	8.5	8.7	6.9	6.9	6.9	8.5	7.5	6.9	6.9	6.9	6.9	8.5	6.9	6.9	6.9	6.9
495	Caldera IPA	American IPA	Appearance - This is a shiny bronze in color with a modest head that showed good retention and left some nice lattice work on the inside of my glass. Smell - The hops are deep, rich, and complex here and quickly surpass the good malty base of this ale. There's a beautiful orange citrus here that isn't too sweet but more like the aroma of a fine orange liqueur. The stiff pine gives a contrasting c…	8.1	8.1	8.1	9	9	9	8.1	9	8.1	9	8.7	8.1	8.1	8.8	8.1	9	8.1	8.1	8.1	8.1
496	Caldera IPA	American IPA	Received this as an extra from adamharbaugh. Poured into a perfect pint glass. A: Very nice copper color with a big frothy head. Head retention is very good and the lacing is solid. S: Heavy grapefruit and pine notes. Very fresh and pleasant. T: The hops are very juicy and oily. M: Very full and creamy, nothing harsh of note. D: A very east to drink IPA that I could have more without a problem.	8.4	6.9	6.9	8.9	6.9	8.7	6.9	6.9	6.9	6.9	4.4	6.9	6.9	7.6	6.9	6.9	4	6.9	6.9	6.9
497	Caldera IPA	American IPA	12oz can poured into a pint glass Pours a pretty amber-golden with a nice head a very pretty lacing. Smells delicious -- fresh and hoppy, citrus and floral and more hoppy. Taste is some honey up front and floral throughout with a strong hoppy bitter aftertaste. Mouthfeel is medium bodied, very slightly filmy, very slightly sticky. Very drinkable. Very pleasant. Nice to have a good beer in a can f…	8.8	7.3	7.3	9	7.3	9	7.3	7.3	7.3	8.9	7.9	7.3	7.3	7.3	7.3	7.3	7.3	7.3	7.3	7.3
498	Caldera IPA	American IPA	Thanks to Kegatron for hooking me up with a can of this. A-Bright golden copper with a thick light tan/off-white head that reduced to a thin cap and left copious lace. S-Sharp spicy citrus and pine hop aroma with a bit of apricot. Backed up with light sweet biscuit malt. T-Spicy citrus hops with other tropical fruit notes. More assertive peppery bite lying on top of a nice bed of sweet biscuit ma…	8.4	6.9	8.7	6.9	8.5	8.7	6.9	6.9	6.9	8.5	6.9	6.9	6.9	6.9	6.4	6.9	6.9	6.9	6.9	8.5
499	Caldera IPA	American IPA	PREMISE: I have been considering moving to Oregon, and this IPA may very well have put me over the edge. A - I was happy to see a real nice amber color to this beer as I poured it from the can into the glass I had just retrieved from the freezer. The only other canned beer I have tried recently that I can recommend is Dales Pale Ale. Many people cannot believe that a decent beer can come from a c…	9	8.5	9	9	8.5	9	8.5	9	9	9	9	8.5	8.5	9	8.5	8.5	9	8.5	8.5	8.5
500	Caldera IPA	American IPA	I had this at Arena's Cafe in Rehoboth Beach, DE. Poured from the chilled can into a pint glass. A - A medium copper-like peach tea shade w/ a proud 3 fingers of cream, rocky headed w/ very fine bead and good lacing. S - A crisp, tropical hop odor w/ a pine and pineapple(orange according to octopus87)aroma w/ hints of light apricot and grapefruit in the nose w/ mild pepper. M - A crisp, juicy and…	9	8.1	8.1	9	9	9	9	8.1	8.1	9	8.7	8.1	8.1	8.1	8.1	9	9	8.1	8.1	8.1
501	Caldera IPA	American IPA	Suprised by the hoppy taste from this can. Consumed at a bar called the Tin Can in St. Louis. Citrus notes in the initial smell gives way to a hoppy and well carbonated first drink. I also pick up a little banana aroma. I drank this brew straight from the can which probably didn't assist the experience but it us definitely a drinkable ipa. As previously stated it is quite hoppy for a can which is…	6.9	6.9	6.9	6.9	6.9	8.7	8.3	6.9	6.9	6.9	6.9	6.9	6.9	6.9	6.9	6.9	6.9	6.9	6.9	6.9
502	Caldera IPA	American IPA	Served from a Trippy Graphic Yellow Can into a Sam Adams glass. No brewed on date. Purple ring around the top points out all the advantages cans have over glass for outdoor activity. A - Medium copper, clear, not much carbonation present, head was small and disappears rather quickly. S - Pale bready malt, citric hops. Not overpowering, but definitely there. T - Citric hops beat out the malt from …	9	9	7.7	7.7	9	9	7.7	5.7	7.7	7.7	8.3	7.7	7.7	7.7	7.7	9	7.7	7.7	7.7	7.7
503	Caldera IPA	American IPA	a - pours a deep burnt orange color, two-finger off-white head with very good retention and lacing, almost perfectly clear s - big amounts of lemony and tangerine citrus notes mixed with bready/grainy aromas t - very well-balanced, much like the smell, lots of lemon and other citrus on the palate with a substantial amount of graininess for a backbone, pretty strong lasting bitterness on the finis…	6.5	8.5	8.3	8.5	8.1	8.3	6.5	8.1	6.5	6.5	4.6	6.5	6.5	6.5	6.5	8.1	6.5	8.1	6.5	6.5
504	Caldera IPA	American IPA	No Canned on Date A - Pours a rich amber color. Completely clear, with minimal head. S - Sweet hoppy syrupy smells. Hints of piney resin. T - Piney, resin, floral hops. No noticeable citrus qualities. Finishes very dry and bitter. M - Medium body with moderate to high carbonation. Just right for an IPA. D - Nothing I would go out of my to get again, but nothing I'd turn down either. This is a sol…	8	8.5	6.5	6.5	6.5	8.3	6.5	6.5	6.5	6.1	7.1	6.5	6.5	7.2	6.5	8.1	6.5	6.5	6.5	6.5
505	Caldera IPA	American IPA	12 oz. can, A: Pours amber, nice finger sized white head, good head retention, solid lace, nice look all around. S: Oranges/Simcoe, tropical fruit, pine, a very pretty smell, but understated, could be great. T: Heavy citrus dominates - orange, tangerine, grapefruit, pine in the finish. Like the Pale, the malt is very light, I like the hop profile a lot more in this one as compared to the Pale. M:…	8.8	7.3	9	7.3	8.9	9	7.3	7.3	7.3	7.3	7.3	7.3	7.3	7.3	7.3	8.9	7.3	7.3	7.3	7.3
506	Caldera IPA	American IPA	Pours a slightly hazy copper color with about one and a half fingers of creamy, white colored, head that has great retention. Aroma is of caramel, grapefruit, herbal hops, and toasted grain. This is a very hoppy beer. Lots of citrus and pine are present. A touch of caramel is in the background. There is a sharp lingering bitterness on the finish. Medium bodied and an easy drinker. A very nice IPA…	9	6.1	9	8.1	9	9	8.1	8.1	8.1	9	8.7	8.1	8.1	8.1	8.1	8.1	9	8.1	8.1	9
507	Caldera IPA	American IPA	Poured into a pint glass from a 12 oz. can. Pours clear and deep golden/copper in color and offers a nice bubbly half inch of off white head. This settles to a surface cap in a minute or two but doesn't hold up to offer any lacing with the carbonation heading for the hills by half glass. Nice blend of hops on the nose with some orange citrus and fresh cut pine, with a certain resiny quality in th…	9	9	9	9	9	9	9	9	9	8.1	8.7	8.1	8.1	8.1	8.1	9	9	9	8.1	9
508	Caldera IPA	American IPA	355ml can bought online from Beersofeurope.com Poured a nice golden coppery orange colour. Creamy head with orange tinges poured quite thick then faded quickly to light ring around the edge. Light carbonation... light lacing lines... Aroma - Spicy juicy fruits (apricots, limes, oranges), some candied peel, piney / grassy hops, some caramel sweetness, biscuity malts, perfumed, some light almond nu…	8.8	7.3	9	9	8.9	9	7.3	7.3	3.5	8.9	7.9	7.3	7.3	7.3	9	8.9	9	7.3	7.3	7.3
509	Caldera IPA	American IPA	12 oz. can poured into pint glass. No dating. Pours light amber or transparent copper with a one and a half finger white head. Plenty of bubbles rising to the top. Good retention and good lacing. Aroma is of floral and earthy hops, candied oranges, and fruit juice. Tastes of grassy and piney hops with a touch of orange rind. Malt sweetness adds some balance, but not a lot. West Coast in terms of …	8.8	9	9	9	8.9	9	8.7	8.9	7.3	7.3	7.9	7.3	7.3	8	7.3	8.9	7.3	8.9	7.3	7.3
510	Caldera IPA	American IPA	I was torn on this one. Drink it from the can, as it was meant to be drank, or pour into a glass. Well, I went with a glass. Old habits die hard.... Pours a golden copper color with half an inch of off-white head. Nice lacing clings to the glass. The aroma, even after it warms, doesn't give me anything but grapefruit and tangerine hops. The scent, while very nice for an IPA, just seems muted. I g…	8	6.5	8.3	8.5	6.5	8.3	6.5	6.5	6.5	6.5	7.1	6.5	6.5	6.5	6.5	8.1	6.5	6.5	6.5	6.5
511	Caldera IPA	American IPA	Pours a nice golden peach color with a frothy long lasting ivory head. Smells of earthy grassy hops and a little citrus. Great tasting with plenty of bitterness and some grapefruit. Just enough of a malt backbone to let those grassy hops shine. A medium-bodied and flavorful IPA available in a can that reminded me of a nicer version of 60 min. If the price point were lower, I'd drink this a ton.	8.8	7.3	7.3	7.3	8.9	9	7.3	7.3	7.3	7.3	7.9	7.3	7.3	7.3	7.3	7.3	7.3	7.3	7.3	7.3
512	Caldera IPA	American IPA	12 ounce can poure into a snifter. Purchased from Bear Creek Beers in Medford, OR for $1.65. Comes in at 6.1%. No bottling info is given. A-Pours a fairly clear amber with orange and peach highlights. Has a 3/4 finger off white head that fades fast into a small filmy patch. S-It is a tad weak in the nose. It almost seems like it was not dry hopped. It reminds me more of bittering hops. There is s…	7.6	8.1	7.9	6.1	7.7	7.9	6.1	6.1	6.1	7.7	6.7	6.1	6.1	6.1	6.1	7.7	6.1	6.1	6.1	6.1
513	Caldera IPA	American IPA	A: Pours a hazy orange/reddish with a soapy, foamy head. Lots of bubbles of small carbonation. S: Pine, citrus, and grapefruit all the way, almost to the point of smelling like a Fresca! (how's that for an obscure reference). The malt is also noticeable in the form of a little fruitness. T: Wow! The hops pack a whallop both in the nose and in the finish of the taste, but the sweet malt coats the …	6.9	4.9	6.9	6.9	8.5	8.7	6.9	6.9	6.9	8.5	7.5	6.9	6.9	6.9	8.9	8.5	6.9	6.9	6.9	6.9
514	Caldera IPA	American IPA	picked up a six-pack because I have been hearing good things about this beer. A- dont know much since I drank it out of the can. T- Wow this stuff is great! the pine taste and citrus just explode in your mouth at the first drink. Unfortunately only one store carries this in my area and it is a bit of a trip but well worth it for one of the best beers out of a can you ever had.	6.5	6.5	6.5	6.5	6.5	8.3	6.5	6.5	6.5	6.5	6.5	6.5	6.5	6.5	6.5	6.5	6.5	6.5	6.5	6.5
515	Caldera IPA	American IPA	The hops-adorned label just called to me...and it's in a can, which I fully support. So it pours into the glass a lovely toasty bronze-rust color, with a crazy-fluffy head that looks like the top of a root-beer float. Lasts a long while too. Nose is ultra-hoppy...very much veering into the fresh fabric-softener breeziness area. Not much else behind it, but gotta love it. Flavor is delightful hopp…	6.9	6.9	6.9	6.9	8.5	8.7	6.9	6.9	6.9	6.9	6.9	6.9	6.9	6.9	6.9	8.5	6.9	6.9	6.9	6.9
516	Caldera IPA	American IPA	Poured Cooper colored with withe 3 finger head. S= sweet Carmel, citrus, piney, with nice hop aroma. T=sweet Carmel, with big hop flavor and nice hop bite, sweet finsih with a long lingering bitterness, but not an overpower kind of bitter, it's pretty tame, it just there. Also some grapefruit flavor in there as well. M=nice big full body, maybe even a little too much for an IPA, but I like it per…	7.3	7.3	7.3	7.3	7.3	9	7.3	7.3	7.3	8.9	7.9	7.3	7.3	8	9	7.3	7.3	7.3	7.3	8.9
517	Caldera IPA	American IPA	Purchased a six-pack at BevMo! Cypress. A- Poured into an imperial pint glass, this beer pours a clear light-copper color with a sticky head of foam that reduces to a thin layer over the beer. Each sip leaves some web-like lacing along the inside of the glass. S- Piney, oily hop aromas with a malt backing that has a slight element of fruity sweetness but mostly smells of rich crakerish grain. The…	8.4	8.9	6.9	8.9	8.5	8.7	8.3	6.9	3.5	6.9	7.5	6.9	6.9	7.6	6.4	8.5	6.9	6.9	6.9	8.5
518	Caldera IPA	American IPA	A: Poured from can to my Brooklyn imperial pint glass. Singlt layer of tight laced off-white head fades to barely covering the brew within a few minutes. S: Sharp citrus and pineapple hop aroma. A tiny bit of hop astringency. Characteristic hop sweetness is appealing. T: The same sweet and sharp hop flavors are found here. Very similar to HotD Blue Dot. Almost a piney flavor. M: Smooth and a tad …	8.1	8.1	9	8.1	8.1	9	8.1	8.1	8.1	9	8.1	8.1	8.1	8.1	8.1	8.1	9	8.1	8.1	8.1
519	Caldera IPA	American IPA	Poured from a 12oz can into a clear pint glass. No freshness date. Single purchased at local health food store for $1.49. My first craft beer from a can. A-Clear amber-orange with 1 1/2 finger, off-white head with average retention and moderate lacing. Very pleasing appearance. S-Piney hops with some citrus aroma present. Very inviting. T-Somewhat disappointing since the flavor does not match wel…	7.6	8.1	7.9	8.1	7.7	7.9	6.1	6.1	6.1	6.1	4.2	6.1	6.1	6.1	6.1	7.7	3.3	3.9	6.1	7.7
520	Caldera IPA	American IPA	Poured from a 12oz can into a clear pint glass. No freshness date. SIngle purchased at Wine Warehouse (Charlottesville, VA) for $2.15. A: Clear amber-orange with 1-2 finger, off-white head with average retention but lots of lacing. S: Complex and sumptuous aromas of pine, citrus, sweet caramel and pale malt, tropical fruit, and leaf all come through to present a most appetizing brew. T: the flavo…	8.4	8.9	8.7	8.9	8.5	8.7	6.9	8.5	6.9	8.5	7.5	6.9	6.9	6.9	6.9	8.5	6.9	6.9	6.9	6.9
521	Caldera IPA	American IPA	Snagged a can of this at my local Vancouver, WA By the Bottle... - Crystal clear new copper penny color... bit of fluffy white head, down to a little bit of white lacing... some big bubbles in the head.... - Rich caramel malts.. sweet, brown sugar..Some bittering hops, and a bit of a pee smell... or mildew... something of the sort. - Sweet caramel malt, dirty water, mildew, earth, and some light …	8	8.5	8.3	8.5	8.1	8.3	6.5	6.5	6.5	8.1	4.6	6.5	6.5	7.2	4	6.5	6.5	6.5	6.5	6.5
522	Caldera IPA	American IPA	Poured a bright golden copper color, nearly clear. Bright, stark white head with decent retention and good lace. Great pine and grapefruit hop aroma. Some caramel and biscuit malts come in, in the middle. Great pine and grapefruit hop flavor hits right up front. Slightly sweet caramel malt in the middle. This is followed up by a nive tropical fruit hop flavor, pineapple, papaya and mango. The fin…	9	9	9	7.7	9	9	7.7	7.7	7.7	9	8.3	7.7	7.7	7.7	7.7	9	9	7.7	7.7	7.7
523	Caldera IPA	American IPA	This beer struck me as a very malt-forward IPA; lots of caramel was evident from start to finish in both its aroma and flavor. Even it's color, in a different sense, could be described as caramel. It was a pretty good beer, but I prefer my IPAs to be a little more hop dominant, and a little less malty. I enjoyed it, but I didn't think it was anything to write home about. Color was a dark rich amb…	8.8	7.3	7.3	7.3	8.9	9	7.3	8.9	7.3	8.9	7.3	7.3	7.3	8	7.3	7.3	7.3	8.9	7.3	7.3
524	Caldera IPA	American IPA	Lots of hop aroma. Mostly citrus but I get some woody variety too. There's a caramel malt underneath with a hint of esters but it's pretty much hops. Nice orange color and very clear. Started out with a big off-white head that fades immediately to a little layer of wispy foam over the top of my glass. Very pleasant right off. It started out very bitter with citrus hop oils but there's a solid car…	8.1	9	9	8.1	9	9	8.1	9	8.1	9	8.7	8.1	8.1	8.8	9	9	9	9	8.1	9
525	Caldera IPA	American IPA	Pours out a clear, amber/orange with a 2-finger, thick, white head that leaves moderate, splotchy lacing. The smell is both fruity and malty, malt dominates. Taste is fruity, citrus hops up front then overtaken by a strong malt flavor and finishes with bitterness. Mouthfeel is medium, well-carbonated at first but low later. Drinkability is fine. I like it and many of those who like IPAs will also.	8	8.5	8.3	8.5	8.1	8.3	7.9	6.5	6.5	6.5	7.1	6.5	6.5	6.5	8.5	6.5	6.5	6.5	6.5	6.5
526	Caldera IPA	American IPA	12 oz can, poured into a tulip. Body is a bright see-thru amber orange with a finger of pretty fluffy off-white head. Visible stream of constant carbonation up the middle of the tulip. Retention and lacing are good Smells tasty. Fresh squeezed OJ and grapefruit juice up front with pine in the background. Some caramel maltiness, but not enough to obscure the hops. Really nice flavor profile. The f…	9	7.7	9	9	9	9	7.7	7.7	7.7	9	7.7	7.7	7.7	7.7	7.7	9	7.7	7.7	7.7	7.7
527	Caldera IPA	American IPA	Pours a clear orange with a big tan head. Smells of citrus. Taste is very citrusy up front, with a nice caramel malt middle, and an herbal, smoky hop finish. Nice bitterness that clings to your tongue. Mouthfeel is smooth and creamy, nice low carbonation. Drinkability is great, several of these in a row wouldnt be difficult. A super choice for an IPA which conveniently comes in a can.	8.1	9	9	8.1	9	9	8.1	8.1	8.1	9	8.7	8.1	8.1	8.1	8.1	9	9	8.1	8.1	8.1
528	Caldera IPA	American IPA	Pours clear copper with a robust head and moderate lacing. The aroma is strong, immediately apparent from several feet away - malty and fairly conventional IPA aroma, perhaps a bit of Amarillo hops or something similar. The flavor is pleasant and grainy, with a sharp hop bitterness and a nutty, toasty edge. Again, this seems seems strongly suggestive of Amarillo, with a sharp orangy character, pa…	8	8.5	6.5	8.5	8.1	8.3	6.5	6.5	6.5	6.5	7.1	6.5	6.5	6.5	6.5	6.5	8.5	6.5	6.5	6.5
529	Caldera IPA	American IPA	A - Big rocky batter like light tan head... Rich caramel color... Faint traces of slow to moderate paced carbonation... Loads of stickiness on the sides of the glass... S - Full and rich piney hop aroma up front... Sweet caramel and butter toffee... Quite inviting.... T - The hops are upfront and potent, but far from over powering... Mostly piney with trace amounts of grapefuit and sweet citrus..…	7.3	7.3	9	7.3	8.9	9	7.3	7.3	7.3	8.9	7.9	7.3	7.3	8	7.3	8.9	7.3	7.3	7.3	7.3
530	Caldera IPA	American IPA	A- Nice bright red color with a pretty foamy head. Lace is allready showing off and trying to get me to take a sip before finishing the sentance. S- Heavy citrus blend with a sweet finish. Smells like a much hoppier beer than an IPA. T- Much maltier than the nose lets on, sweeter too. I taste a lot of grain and oils. Slightly buttery. M- Truely a medium bodied sample. Not watery but definatley no…	7.2	5.7	5.7	5.7	5.7	7.5	5.7	5.7	2.7	7.3	5.7	5.7	5.7	6.4	3.2	5.7	5.7	5.7	5.7	5.7
531	Caldera IPA	American IPA	A - Clear, bright orangish-brown in color. Thick, foamy off-white head. Good retention and excellent lacing. Very active carbonation bubbles quickly rising to the top. S - Strong, citrusy hop aroma domainates the nose. The malts do provide ample balance with a very bready and caramel laced sweetness. Primarily grapefruit with just a hint of tangerine in the nose. T - Strong citrusy bitterness rig…	8.4	8.9	8.7	8.9	8.5	8.7	6.9	6.9	6.9	8.5	7.5	6.9	6.9	6.9	8.9	8.5	6.9	6.9	6.9	6.9
532	Caldera IPA	American IPA	A huge thanks goes out to the awesome BA from the NW who sent me this as a kick ass extra. I had been wanting to try this for a while now. Served cold and poured into a pint glass, this one was consumed on 06/26/2009. The pour was very nice. Deep amber in color with a nice clarity to it. A big head of white coming up and over the top and settling down with a good amount of side glass lacing. Big …	9	7.7	9	9	7.7	9	7.7	7.7	3.5	7.7	7.7	7.7	7.7	7.7	7.7	7.7	9	7.7	7.7	7.7
533	Caldera IPA	American IPA	My first beer from this brew...and what a goodie! Over a finger of off-white head lingers over a translucent amber. The head lives a good amount of sticky lacing all over the glass. Aromas of floral and herbal hops with a sweet but bready maltiness as a distance backbone. Earthy notes in both the aroma and taste. Tons of bitter residuals linger on the palate, thanks in part to a medium mouthfeel.…	8.4	6.9	8.7	8.9	8.5	8.7	6.9	6.9	6.9	8.5	7.5	6.9	6.9	6.9	6.9	6.9	6.9	6.9	6.9	6.9
534	Caldera IPA	American IPA	Chilled can into a glass. An extra courtesy of bvc. Thanks! A: Pours a clear amber body with active carbonation up the glass. Has an inch off-white head with good retention, and it leaves some spots of lacing down the glass. S: Citrus and pine hops, with a slight resiny and earthy/dirt/grass undercurrent to it that is a bit of a turnoff. T: As the nose suggests, the taste is dominated by citrus h…	7.6	8.1	7.9	8.1	7.7	7.9	6.1	6.1	6.1	7.7	6.7	6.1	6.1	6.1	6.1	7.7	6.1	6.1	6.1	7.7
535	Caldera IPA	American IPA	Picked up a 6-pack at State Line in Maryland. Poured a golden amber with a good white head. This beer reminds me of Dale's Pale Ale, and not because of the can. There's a big punch of citrus and pine hops that's met (more so here than with Dale's) by a hit of caramel malt. Very drinkable and a tasty, more balanced IPA.	8.8	7.3	9	7.3	8.9	9	7.3	8.9	7.3	8.9	7.3	7.3	7.3	7.3	7.3	7.3	7.3	8.9	7.3	7.3
536	Caldera IPA	American IPA	Light orange body under one finger slowly dissapating white head, exceptional lacing. Floral hops in the nose with light sweetness of malt, not too sweet. A very nice balance of grassy, grapefruit hops with delicate malty overtones on the taste buds. Nice carbonation in mouthfeel, and a very drinkable brew. A very pleasant surprise, looking forward to trying this in cans on a hot summer day.	6.9	6.9	8.7	8.9	8.5	8.7	6.9	6.9	6.9	8.5	6.9	6.9	6.9	6.9	6.9	8.5	6.9	6.9	6.9	6.9
537	Caldera IPA	American IPA	copper or amber in color. pretty clear with an off-white hop head forming on top. smells of pine up front and a hit of citrus zest toward the back. taste is refreshingly hopped. malty sweetness amongst the pine, resins, and citrus. mouthfeel is crispy with a slight bite. definetly drinkable.	8.8	9	9	7.3	7.3	9	7.3	7.3	7.3	7.3	7.3	7.3	7.3	7.3	7.3	7.3	7.3	7.3	7.3	7.3
538	Caldera IPA	American IPA	Poured from 12 oz can into pint mug: A - Dark golden amber in color. Clear, with nice 2 finger, off-white head. Excellent lacing on glass. S - Citrus,pine, grassy, malty. T - Golden malt at first; quickly followed by citrus and pine. Finishes fairly dry but leaves slight metallic aftertaste. M - Medium. Carbonation is very fine in character. D - As big as this is on flavor, I would have thought t…	8.4	8.9	8.7	8.9	8.5	8.7	6.9	6.9	3.5	6.9	6.9	6.9	6.9	6.9	6.9	8.5	6.9	6.9	6.9	6.9
539	Caldera IPA	American IPA	Pours a clear amber color with a half inch, slightly off white head sitting on top. Good retention, and some spotty lace is present. The aroma is pretty good. There's a nice hop presence which gives a really good dose of citrus. I don't have much else to say about it, but the nose is very pleasant. The taste is decent. A nice hop presence gives a decent dose of citrus. There's a very nice bittern…	8.4	8.9	8.7	8.9	7	8.7	6.9	8.5	6.9	6.9	7.5	6.9	6.9	6.9	6.9	6.9	6.9	8.5	6.9	6.9
540	Caldera IPA	American IPA	A: Pours a dark golden orange with subtle amber tinting. Head is a huge off white bubble of fluff. Even with a careful pour the head rose up with a mighty fury. Retention is strong and the lacing coats around the glass. This is a great looking beer. S: Crisp with pine and lemon citrus hops. This is pure bitter hops with no real malt aromas to be found. Grapefruit and peppered orange slush. Spiced…	9	7.7	9	9	9	9	7.7	7.7	3.5	7.7	8.3	7.7	7.7	7.7	7.7	9	7.7	7.7	7.7	7.7
541	Caldera IPA	American IPA	From 12oz can to Bruges hybrid glass on 11/20/11 *From notes A: A lovely darker shade of amber-orange. A good pour yields a two finger head and decent lacing. From the looks of things, this is filtered. S: Resinous, a bit dank and fruity. T: Piney, yet there's some tropical fruit which kicks around the walls of my mouth. Golden toasted grains and some earthiness wrap things up. M: Extremely cream…	8.4	6.9	6.9	8.9	6.9	8.7	8.3	6.9	6.9	6.9	6.9	6.9	6.9	6.9	6.9	6.9	8.9	6.9	6.9	6.9
542	Caldera IPA	American IPA	Got this as an extra from Rhettroactive. Thanks buddy! A- Pours nice deep golden shade. Bubbly white head, clings to the edge of the glass with bits of lace sticking. S- Big burst of orange and mango aromas. Tough to even pick anything out over the great smells coming from it. A little sweet malt at the end. T- Not what I was expecting after the nose. Some citrus hop flavors up front but very sub…	8	6.5	8.3	6.5	8.1	8.3	6.5	6.5	3.5	8.1	7.1	6.5	6.5	6.5	6.5	8.1	6.5	6.5	6.5	6.5
543	Caldera IPA	American IPA	Thanks to robbrandes got this extra. Poured into tulip glass... A- Dark for an IPA. Bronze/copper color with a rocky pale cream head. Sticky lacing remains on the glass and is slowly revealed as the head sinks into the beer. S- Citrus forward. Lemons and limes, fruit Smarties, and grapefruit. Aroma is a little lighter than I remember, and not much malt behind the hops in nose. T/M- A slight chalk…	8.4	6.9	6.9	8.9	8.5	8.7	6.9	6.9	6.9	6.9	7.5	6.9	6.9	6.9	6.9	8.5	6.9	6.9	6.9	6.9
544	Caldera IPA	American IPA	12oz can into The Bruery snifter... Really like the can on this one. Has a psychedelic feel to it with all the bright colors... A - Pours copper with a two finger off white head that dissipates at a fairly hasty pace. There is some sticky lacing that coats the glass... S - Pretty docile. Citrus hops, and a hint of caramel... T - Caramel up front followed by grapefruit, and a hint of orange. Finis…	8.8	7.3	9	9	8.9	9	7.3	8.9	7.3	8.9	7.9	7.3	7.3	7.3	7.3	8.9	9	8.9	7.3	7.3
545	Caldera IPA	American IPA	Pours a hazy orangish amber with 1/4" of dense, foamy, white head that has great retention. The nose has notes of bready malt, pineapple, and grapefruit with a faint flora aroma. The taste is bready and malty up front with a nice blend of hop characters ranging from pineapple, grapefruit-citrus, and faint pine. The flavors are very well blended. The mouthfeel is medium bodied, well carbonated, an…	9	6.1	9	8.1	9	9	8.1	6.1	8.1	8.1	8.7	8.1	8.1	8.1	8.1	8.1	8.1	8.1	8.1	8.1
546	Caldera IPA	American IPA	A - hazey orange in color with a rocky white head which quickly dissipates to a thin film. S - the nose is rich with hops. piney and fruity. sweet caramel malt notes and some cherry esters. T - clean, lightly sweet malt upfront followed by some piney bitterness and a long cherry/sweetish finish. M - smooth, creamy, a touch watery and a full zippy carbonation. O - nice IPA with lots of piney notes…	7.7	7.7	9	7.7	9	6.5	9	7.7	8.9	9	8.3	7.7	7.7	8.4	5.2	9	9	7.7	7.7	7.7
547	Caldera IPA	American IPA	12oz can poured into a pint An amber colored body with some orange highlights. A firm two finger cap with very good retention and sticky lace all over the glass. The aroma is bright. Ruby red grapefruit, pine resin and floral hops on top of a sweet caramel malt bed. Slightly more hop forward than malt forward on the nose. A little bit more of a balance here. It's like east coast meets west coast …	8.4	6.9	6.9	8.9	8.5	8.7	6.9	6.9	6.9	8.5	6.9	6.9	6.9	6.9	6.9	8.5	6.9	6.9	6.9	6.9
548	Caldera IPA	American IPA	Picked this one up at the Beer Dispensary in Apex, NC - only place in this area that sells it. Poured into a 0.5L Ayinger glass ("Echte Bierkultur Geniessen") from a 12oz. can. Had a sip of this one golfing and had to give it a proper review. A - nice, slightly hazy dark orange/amber color. A nice rocky head forms off the pour and a thin layer clings to the glass and hangs around all the way down…	8.4	4.9	6.9	6.9	6.9	8.7	6.9	6.9	6.9	6.9	7.5	6.9	6.9	6.9	4.4	8.5	8.9	6.9	6.9	6.9
549	Caldera IPA	American IPA	A- Good copper amber with a head that lingers. S - Pine, tropical fruit, and caramely malt T - A balanced IPA. The hops give it a good fruity and bitter punch, but the caramel malts really give the most character and are present and linger throughout the whole experience. M - Decent carbonation, not too carbonated, and smooth mouthfeel. O - A highly sessionable and pleasant IPA!	8.8	7.3	7.3	7.3	8.9	9	8.7	8.9	7.3	8.9	7.9	7.3	7.3	7.3	7.3	8.9	9	8.9	7.3	7.3
550	Caldera IPA	American IPA	Slightly hazed orange-amber with a towering head of persistent, lumpy foam. Sugary citrus zestiness, green pine, and a crackery/doughy note in the nose. Very smooth hoppy flavor. It doesn't smack you in the face with any sort of brashness, just lovely fresh hops...orange and pine (definitely some Simcoe in there) with a gradualy increasing bitterness that tends to stick to the inside of the mouth…	9	7.7	7.7	7.7	7.7	9	7.7	7.7	7.7	9	8.3	7.7	7.7	7.7	7.7	7.7	9	7.7	7.7	9
551	Caldera IPA	American IPA	12 oz can poured into a goblet - fridge - 2009 Appearance: Pours a golden orange color with well, orange highlights .The head soars to 3" and has an ivory hue to it. It shows great retention and tons of foamy lace gets left behind on the glass. Tons. Smell: Piney and citrusy hops are strong. It smells like Centennial or nugget hops. It's hard to discern the malts that are lying behind the hops. V…	8.8	7.3	7.3	7.3	7.3	6.1	7.3	7.3	7.3	7.3	7.9	7.3	8.5	5.3	7.3	7.3	7.3	7.3	7.3	8.9
552	Caldera IPA	American IPA	Pours a nice orange/copper/goldish-amber with a finger or two of creamy head into a tumbler. Lively aromas of citrus and pine with a bit of toast and caramel coming through. Well balanced, juicy, sweet middle with a dry finish. A west coast by way of the east coast IPA. Caramel and toasted notes balancing resiny hop flavors... but the bulk of the flavor is hop. Creamy with a nice lift to it. One …	9	7.7	9	7.7	9	9	7.7	9	7.7	9	7.7	7.7	7.7	7.7	7.7	9	9	9	7.7	7.7
553	Caldera IPA	American IPA	12 oz. can poured into a pint glass. Pours a bright, crisp orange-tinted amber. Huge (two to three finger) rocky, foamy, off-white head that's taking it's time diminishing. Nose is a pleasant balance of citrus and pine, both sweet and earthy at once. The hops are clear, but frankly are less enticing that it seems they ought to be. Nothing about how this beer smells turns me away, but there's not …	8	8.5	8.3	6.5	6.5	8.3	6.5	6.5	6.5	8.1	7.1	6.5	6.5	6.5	6.5	6.5	6.5	6.5	6.5	8.1
554	Caldera IPA	American IPA	Deep dark orange in color with a one-finger tan head which lingers a second then drops away leaving a few small specks of lace. Sweet malts and oily hops rise pleasantly to the nose. Some subtle pine is mixed in. Tastes of bright fresh citrusy hops and the malt backbone does it's job evening things out well. Not as big on the hops as many other IPA's, but being that it comes in the can this one b…	6.1	6.1	7.9	6.1	7.7	7.9	6.1	6.1	6.1	7.7	6.1	6.1	6.1	6.1	6.1	6.1	6.1	6.1	6.1	6.1
555	Caldera IPA	American IPA	A 12 oz can from Liquid Solutions. A: The IPA is a full amber color, a mixture of brown and yellow that results in an dull orange hue. A luxurious head of nearly two fingers has laced in spades. S: The aroma is strong, even fresh out of the can. Thick grapefruit and pine notes battle to attention. An odd malt aroma, very vegetal and regurgitated. It tempers the beauty of the hops. T: This is an I…	8	6.5	6.5	6.5	8.1	8.3	6.5	6.5	6.5	8.1	7.1	6.5	6.5	7.2	8.5	6.5	6.5	6.5	6.5	8.1
556	Caldera IPA	American IPA	one word WOW! this has to be one of the hoppiest beers I've ever had, the hop profile is well preseved inside its 12 oz can. Pours a warm copper color with a huge floral aroma of hops. I would say the freshness of the hops makes it almost over hopped and hard to drink. But, it is a must for any hop head to try. Not your average canned beer...try one you love it or hate it...	8.4	6.9	6.9	6.9	6.9	8.7	6.9	6.9	6.9	6.9	6.9	6.9	6.9	6.9	6.9	6.9	6.9	6.9	6.9	6.9
557	Caldera IPA	American IPA	Poured from a 12 oz can into my Lazy Magnolia glass. Pours a hazy amber with golden tones on the side of the glass. A nice billowy, two-finger head forms,(and sticks around) possibly the result of a forced hard-pour from the can. A big dose of piney, earthy hops hits hard up front in the nose. The resiny qualities of the aroma subside after a bit, and a sweet malt backbone comes through towards t…	9	5.7	7.7	7.7	9	9	7.7	9	7.7	9	8.3	7.7	7.7	7.7	7.7	9	7.7	9	7.7	7.7
558	Caldera IPA	American IPA	A-Pours a clear gold with a thin white head and really good retention. S-Plentiful grapefruit hops with a solid malt backbone. T-Does not live up to the promise of the nose but still pleasant. Sweet malt in the front with a solid earthy hop finish. M-Medium bodied with light to medium carbonation. D-Nicely drinkable. HV	8	8.5	8.3	8.5	8.1	8.3	6.5	6.5	6.5	8.1	6.5	6.5	6.5	6.5	4	8.1	6.5	6.5	6.5	6.5
559	Caldera IPA	American IPA	Pours orange-gold with a two-finger head. Decent retention. Nice lacing. Nice carbonation. Nice pine aroma. Some grapefruit-pineapple to the nose as well but mainly pine. Very nice flavor. Slightly roasted dry finish with just a twinge of fruitiness. Excellent bitters all the way through. Slightly thin feel, though. Overall, very nice.	8.4	6.9	6.9	8.9	6.9	8.7	6.9	6.9	6.9	6.9	6.9	6.9	6.9	6.9	4.4	8.5	6.9	6.9	6.9	6.9
560	Caldera IPA	American IPA	A - Poured out a slightly hazy, auburn/amber color with a thick, foamy, tan, two-finger head. It left some nice lace. S - It smelled of tons of pine. Sweet notes of grapefruit and orange peel. T - It was very peppery and spicy with a smooth burnt toast maltiness. Some subtle citrus flavors, too. M - It was crisp and sharp. A light to medium-bodied beer. D - This is a pretty good IPA. Here in the …	9	5.7	9	7.7	9	9	7.7	7.7	7.7	9	5.2	7.7	7.7	7.7	9	7.7	9	7.7	7.7	7.7
561	Caldera IPA	American IPA	As far as the look goes on this one, it looks kinda copper as I stare down into the can. Its a caldera baby, celebrate the can and drink from it. This is a nice smelling ipa, moderate amount of pine, and citrus. Smells like cascade hops. As far as taste its not scrape your tongue hoppy, but it is definitely flavorful. Has the bitterness in the corners of your mouth feeling. Its piney and floral. …	8.4	6.9	6.9	6.9	6.9	8.7	6.9	6.9	6.9	6.9	7.5	6.9	6.9	7.6	6.9	6.9	6.9	6.9	6.9	6.9
562	Caldera IPA	American IPA	12oz single, shipped by blackistopheles served appropriately with dinner appearance: cool can. poured into an imperial pint glass, light copper-amber body with a foamy beige cap and pretty strong lacing. somewhat cloudy smell: light citrus, floral hops, grapefruit and light pine taste: pretty good canned IPA that i would definitely purchase if it were available (good canned beers are quite valuab…	8	4.5	8.3	8.5	8.1	8.3	6.5	6.5	6.5	8.1	7.1	6.5	6.5	6.5	6.5	6.5	6.5	6.5	6.5	6.5
563	Caldera IPA	American IPA	poured into a tulip from a can with a two finger head and a deep copperish golden color with a slight reddish hue. smells like a slight twinge of alcohol and a floral yet citrusy hop aroma. and a sugary sweet malt backbone. Taste is bitterup front with a citrusy tongue with a sweet malt finish. relly quite impresive for my first craft beer from a can. super complex and tasty as hell. Mouth is sup…	9	7.7	7.7	7.7	9	9	7.7	9	8.9	9	7.7	7.7	7.7	7.7	7.7	7.7	7.7	7.7	7.7	7.7
564	Caldera IPA	American IPA	Poured from a can into a a Chouffe Flute A-Very deep nice amber/dark copper laces thick and sticky down the glass, very sexy looking in the glass. S-very floral bitter hop smell. Grapefruit notes very citrusy. T-Much like the nose great bitterness in the front middle and back. Has a nice sweet malt quality in the middle, almost like a sweeter orange flavor very subtle but adds alot. M-Medium body…	8.8	7.3	7.3	7.3	8.9	9	7.3	7.3	7.3	8.9	7.9	7.3	7.3	7.3	9	8.9	7.3	7.3	7.3	7.3
565	Caldera IPA	American IPA	On tap at the EOU faculty lounge in The Big. Light orange body under one finger slowly dissapating white head, exceptional lacing. Floral hops in the nose with light sweetness of malt, not too sweet. A very nice balance of grassy, grapefruit hops with delicate malty overtones on the taste buds. Nice carbonation in mouthfeel, and a very drinkable brew. A very pleasant surprise, looking forward to …	6.9	6.9	8.7	8.9	8.5	8.7	6.9	6.9	6.9	8.5	6.9	6.9	6.9	6.9	6.9	8.5	6.9	6.9	6.9	6.9
566	Caldera IPA	American IPA	Great looking 12oz can poured into pint glass. Pours a golden amber color with tons of frothy head and gobs of lacing on the sides of the glass. Very piney hoppy smell. Taste is a slap in the tongue with pine followed by orange citrus. Amazing hop profile on par with super hopped double/imperial IPA's. Light dry mouthfeel that really dries out your mouth. Great drinkability hindered only by the h…	8.8	7.3	7.3	9	7.3	9	7.3	7.3	7.3	7.3	7.3	7.3	7.3	7.3	7.3	7.3	7.3	7.3	7.3	7.3
567	Caldera IPA	American IPA	Reviewed 4/9/09 Ohh Baby!! Love reviewing canned beer. I have been looking forward to this one for about a week now. Poured from a bright yellow can into a 16ox pint glass. Firm pour yields a 1/8 inch head that holds for a while. Lacing is pretty good. Color is a caramel/copper amber. Nose- Deep pine, and Floral citrus, orange, some lemon and grapefruit. Gooey caramel. Taste- Whoa, very nice. Lot…	9	7.7	7.7	9	9	9	7.7	7.7	7.7	9	8.3	7.7	7.7	7.7	7.7	7.7	9	7.7	7.7	7.7
568	Caldera IPA	American IPA	Pours a clear, amber color. 1/2 inch head of an off-white color. Great retention and great lacing. Smells of strong hops and slight earthy malt. Fits the style of an American IPA. Mouth feel is smooth and crisp with a high carbonation level. Tastes of strong hops, some sweet malt, and some earthy malt. Overall, a very tasty IPA and by far the best beer I've ever had from a can. This was practical…	9	9	9	9	9	6.9	8.1	8.1	8.1	9	8.1	8.1	8.1	8.1	8.1	9	9	8.1	8.1	8.1
569	Caldera IPA	American IPA	Poured from the can a slightly-hazed amber gold with a huge frothy off-white head. Juicy aroma of grapefruit and pine hops and sweet, bready malts. Hoppy bitterness upfront with the grapefruit and pine. Sweet malts and caramel offer a good balance. Lighter bodied, crisp and dry, with a moderate carbonation. A super sessionable and flavorful IPA from Caldera. A bit steep at $12 a sixer, but then a…	8.4	6.9	8.7	6.9	8.5	8.7	6.9	6.9	6.9	8.5	7.5	6.9	6.9	6.9	6.9	8.5	6.9	6.9	6.9	6.9
570	Caldera IPA	American IPA	Thanks to Kegatron for hooking me up with a can. Pours a clear amber color with 3 fingers of tall foamy off-white head. Great retention leaves lots of lacing stick. Smells of caramel, pine, grapefruit, and spicy hops. Tastes of toasted grains, caramel, citrus fruits, and bitter spicy and earthy hops in the finish. Medium in body with good carbonation. Crisp and balanced with a nice woodsy bitter …	9	9	9	9	9	9	8.1	9	8.1	9	8.7	8.1	8.1	8.1	8.1	9	8.1	9	8.1	8.1
571	Caldera IPA	American IPA	12oz can I picked up at State Line this past weekend. A: In my Duvel glass, this IPA sits a rather dark amber with an off-white head with good retention and gorgeous lacework. S: On the nose, there's some heady and bitter pine with some grapefruit pungency. The balance leans towards the bittering hops on this one. Malt presence is light and is easily countered by some citrus and spicy aroma hops …	7.6	6.1	7.9	8.1	7.7	7.9	6.1	6.1	6.1	7.7	6.7	6.1	6.1	6.1	3.6	7.7	6.1	6.1	6.1	6.1
572	Caldera IPA	American IPA	Got this on a swap from some BA friends. Cool, hippy art can. Pours a clear medium amber with a pillowy, almost nitro-looking head that stays put. The first aroma is hops, as you would expect in a West Coast IPA. Lots of grapefruit and pine, a little bit of grass. Brown sugar and lightly toasted bread malts are present. Flavors mimic the aroma pretty closely. Lots of grapefruit, pine and grass. T…	8.4	8.9	6.9	6.9	6.9	8.7	6.9	6.9	6.9	6.9	6.9	6.9	6.9	6.9	6.9	8.5	6.9	6.9	6.9	6.9
573	Caldera IPA	American IPA	A - Dark gold, almost amber ale with a nice, dense, bubbly head that descends slowly and leaves nice lacing. The head revives with a swirl. S - Pine and grapefruit with a touch of wet leather. T/M - Hops and leather with a touch of pine and grapefruit. Nicely supportive carbonation. The trick was to let it warm up a bit. As it warmed, it became more complex and rich. When it was cold it came acro…	8.8	7.3	7.3	9	7.3	9	7.3	8.9	7.3	7.3	7.3	7.3	7.3	8	7.3	8.9	7.3	7.3	7.3	7.3
574	Caldera IPA	American IPA	Poured from a can to a pint glass. A: Light rust orange copper color with a one-finger white yellowish hued head. Nice sticky lacing left behind on the edges of the glass. S: Not a blast of hops on the nose as expected from a NW IPA but improves as it warms. Smelling of grapefruit, oranges & a smell ever so familiar to when I lived in Eugene (Ganja). T: Amazing flavor! Starts out off-dry kind of …	9	8.5	9	9	9	9	8.5	8.5	8.5	9	9	8.5	8.5	9	8.5	8.5	8.5	8.5	8.5	8.5
575	Caldera IPA	American IPA	a: nice off-white head over a light amber colored beer, good retention and light lacing s: nice nose of tropical fruit juice hops, grassy, not as vivid as some but certainly pleasant with aromas of pineapple and passionfruit, pale base malt supports lightly sweet caramelized sugars m: carbonation on the lighter side of medium, medium body, smooth t: pale and caramel malts provide a base for a lea…	9	7.7	9	9	9	9	7.7	7.7	7.7	9	8.3	7.7	7.7	7.7	7.7	9	9	7.7	7.7	7.7
576	Caldera IPA	American IPA	Thanks to unclederby! Poured into Sam Adams BL glass. Pours honey color, hazy, good amount of carbonation with a fluffy three finger head. As the head slowly decreases, clings heavily to the side of the glass; nice show. A rather tame aroma consisting of grass, floral-pine, sourdough, with a touch of funk. Images of that candy I got every Halloween, bottlecaps, creep into my head. Piney, earthy h…	8.4	4.9	6.9	6.9	8.5	8.7	8.3	6.9	6.9	8.5	7.5	6.9	6.9	6.9	6.9	8.5	6.9	6.9	6.9	6.9
577	Caldera IPA	American IPA	A: In a pint glass. Clear amber, nice yellowish head. S: Piney, citrusy hops. Malty, bready, herbal. T: Like smell. Bitter. I like this. MF: Like most beers for me, not remarkable; standard for the style. D: Very drinkable. It's a little pricey and only sold by the can. But if it were cheaper/sold in 6 packs here I'd definitely pick up a sixer.	8.4	8.9	6.9	6.9	8.5	8.7	6.9	6.9	6.9	6.9	7.5	6.9	6.9	6.9	6.9	6.9	6.9	6.9	6.9	6.9
578	Caldera IPA	American IPA	12oz can into nonic. Crystal clear honey amber hue with a thick two finger head that seems to last forever. The malts are well hidden behind very aromatic piney hops. A little bit of honey is in the background. Though the hops are sharp, the seem slightly subdued. Toasty grains set the base, which linger throughout. The hops provide a citrusy and bitter flavor, with a little bit of lingering swee…	8	8.5	6.5	6.5	8.1	5.3	6.5	6.5	6.5	8.1	7.1	6.5	6.5	7.2	8.5	6.5	6.5	6.5	6.5	8.1
579	Caldera IPA	American IPA	Pours an orange/rust like color with a bubbly 2 finger deep head. Lots of sticky webbing left on glass as it's drank...drunk..drinken...drunken... Somewhat subdued hoppy aroma, tropical orange & citric aromas, malts come through well, bisquit, toast. Nice. Toasty, bready malts give way to the nice hoppiness, grapefruit, orange peel, lime zest, some caramel sweetness, somewhat herbal. Medium bodie…	7.3	7.3	7.3	7.3	8.9	9	7.3	7.3	7.3	8.9	7.3	7.3	7.3	7.3	7.3	8.9	9	7.3	7.3	7.3
580	Caldera IPA	American IPA	12 oz can into a pint glass. Pours a crystal clear caramel amber with a couple fingers of poofy off-white head. A thin and foamy layer of retention flares up very nicely, leaving a big creamy cascade of sticky lacing behind. The aroma is rich with a ton of tropical fruit character, along with floral notes, spice, and some bread. The taste is a moderatley bitter and spicy hop profile that is well …	9	9	9	9	9	9	8.1	9	8.1	9	8.7	8.1	8.1	8.8	5.6	8.1	9	9	8.1	9
581	Caldera IPA	American IPA	Six pack of cans from the Davis, Ca Co-Op. Pours a nice reddish amber with a strong white head of fine bubbles. Head thins to a milky skin. Laces uniformly but in a bit of a watery manner. Smells strongly of grapefruits, oranges and pine needles. Hop oils on the nose smell great and work well with a nice sweet smelling malt undertone. Flavor is more grapefruit, and quite bitter. Hops are strong a…	8.4	6.9	8.7	6.9	8.5	8.7	6.9	6.9	6.9	6.5	7.5	6.9	6.9	6.9	4.4	6.9	6.9	6.9	6.9	6.9
582	Caldera IPA	American IPA	A: Bright yellowish amber with a nice stickiness to the head, though retention is a little flaky and quick to recede. S: Woody and piney... a hint of spiciness. Almost like a dash of raw nutmeg has been added to the hoppy blend. Quite kind on the nose T: A pungent IPA... woody, earthy, musty flavours. Some spiciness, and a little citrus rind. No real sweetness or "malt balance" on this one... pre…	8.4	6.9	6.9	6.9	8.5	8.7	6.9	4.9	6.9	6.9	7.5	6.9	6.9	6.9	6.9	8.5	6.9	6.9	6.9	6.9
583	Caldera IPA	American IPA	nice burnt orange with a white head that holds fairly well and leaves very pretty lace. nose and taste consist of piney, citrusy and maybe peachyish hops with a caramelly backbone. decent mouthfeel, a little thicker would be good for me, but there is no doubt this is a first class ipa. tons of competition keep the ratings down, but i could knock these back all night and be in sweet hophead bliss …	6.9	6.9	8.7	6.9	6.9	5.7	6.9	6.9	6.9	8.5	4.4	6.9	6.9	6.9	6.9	6.9	6.9	6.9	6.9	6.9
584	Caldera IPA	American IPA	12oz can. Poured a medium amber color with an averagd sized off white head. Aromas of pine, earthy, floral, and citrus. Tastes of pine, citrus, and some caramel. Nice grapefruit bitter finish. A vert nice IPA and from a can too! Notes from: 09/14/07.	8.4	6.9	8.7	6.9	8.5	8.7	6.9	6.9	6.9	8.5	7.5	6.9	6.9	6.9	6.9	6.9	6.9	6.9	6.9	6.9
585	Caldera IPA	American IPA	12oz can courtesy of Reino poured into a pint glass. Pours a crystal clear golden amber with a small creamy white head that dissipates slowly to a sizable ring and leaves sporadic lacing. The aroma is well balanced with the citrus showing out up front with some grapefruit, orange peel and some grassy hops. There is a also a fairly big caramel sweetness balancing it out. The taste has the same cit…	9	9	9	9	9	9	7.7	9	7.7	9	8.3	7.7	7.7	7.7	7.7	9	9	9	7.7	7.7
586	Caldera IPA	American IPA	Had this at the 27 Public House in Spokane, brought in a can and poured into a pint glass. Poured a nice copper/ burnt orange. nice half inch white head that laced well for most of the pint. Smelled like dried apricot and hops, hint of malt in the background in teh aftermath Tasted like it smelled, very nice balance of hops and malts, with dried fruit in there too. Drank 2 cans very easily, and a…	8.8	7.3	9	7.3	8.9	6.1	7.3	7.3	7.3	7.3	4.8	7.3	7.3	7.3	7.3	7.3	9	7.3	7.3	7.3
587	Caldera IPA	American IPA	Shared with some friends at a homebrew meeting. A - Pours light golden, 2 fingered head, and dissipates fast. S - Grass, pine, and honey. T - Grass, pine and honey again. M - Bitter, lets you know it's an IPA and it ain't messing around. D - Good, but average Joe would need to appreciate and expect a bitter beer.	8	6.5	6.5	6.5	6.5	8.3	6.5	6.5	6.5	8.1	7.1	6.5	6.5	6.5	6.5	6.5	6.5	6.5	6.5	6.5
588	Caldera IPA	American IPA	So...not only does ThirstyHopHead agree to send me two bottles of the 2008 Abyss in a recent trade, but he drops three beers I've never heard of in as extras. Including Caldera IPA. Not only never heard of the brew, no clue the brewery even existed. The pour is the initial use of a Flying Fish glass that marcpal sent me recently. Clearly he read my mind about the need for smaller glasses in the h…	7.3	7.3	7.3	7.3	7.3	6.1	7.3	7.3	8.5	7.3	7.9	7.3	7.3	7.3	7.3	7.3	7.3	7.3	7.3	7.3
589	Caldera IPA	American IPA	A: Beer poured a light amber color with a orange hue and large 1" off white head that lasted for sometime. Good lacing on the sides of the glass throughout consumption. S: Citrus, orange pith, pine, and some light caramel notes. T: As with the smell I get grapefruit, orange pith, lots of pine and some light caramel malt balance. This one is pretty hop dominate. M: Medium-light bodied, good carbon…	8	6.5	8.3	8.5	8.1	8.3	6.5	6.5	6.5	8.1	6.5	6.5	6.5	6.5	6.5	8.1	6.5	6.5	6.5	6.5
590	Caldera IPA	American IPA	Thanks to Djeucalyptus for these! Poured from the can to a tulip. Fairly clear pale orange with a sticky, long lasting head. Lots of lacing. Fairly pungent resiny, piney aromas. Taste is very piney right away. Good hop bite and very crisp and clean feel. Just a great, easy drinking ipa- right up there with other great ones as far as drinkablity. Great beer!	7.7	9	7.7	9	7.7	9	7.7	7.7	8.9	7.7	7.7	7.7	7.7	7.7	7.7	7.7	7.7	7.7	7.7	7.7
591	Caldera IPA	American IPA	12oz can courtesy of Unclejedi, thanks! nice orange color with a foamy, sticky white head. Smells hoppy, resin, catty, nice. The taste is nicely balanced with the hops not really taking over just blending in to the picture. The mouthfeel is very smooth. Another example of good beer in a can.	7.7	7.7	9	7.7	7.7	9	7.7	9	7.7	7.7	7.7	7.7	7.7	7.7	7.7	7.7	9	9	7.7	7.7
592	Caldera IPA	American IPA	A decent pour from the can produces an almost three-finger thick, light tan colored head in my large Tripel Karmeliet tulip. The beer is a light amber color, but shows a brilliantly clear, orange / red tinged, full copper hue when held up to the light. The aroma is definitely hoppy, though not aggressively so, there is also a fair amount of malt character that accentuates a sticky hop character. …	7.6	8.1	7.9	6.1	7.7	7.9	6.1	6.1	6.1	7.7	4.2	6.1	6.1	6.8	8.1	6.1	3.3	6.1	6.1	6.1
593	Caldera IPA	American IPA	Awsome yellow can caught my eye. Bought at the Sacramento Co-op which is behind my house. a: I drank the first two out of the can. For some reason I really like drinking out of a can. Pours a nices light brown color in to a pint glass. Has a full head. s: Leans on the bisquity side. I'm feeling Nectar IPA here. Good, dirty, malty nose taste: Really nice bend of malts and hops here. Again can't he…	8.8	7.3	7.3	7.3	8.9	9	7.3	7.3	7.3	7.3	7.3	7.3	7.3	8	7.3	7.3	7.3	7.3	7.3	7.3
594	Caldera IPA	American IPA	Appearance: Pale golden pumpkin color with a 2 finger beige creamy head that looks like rocky whipped cream only not as bright white. Good head retention and lacing. Smell: Lots and lots of grapefruit from the hops. Extremely well done. Not overbearing but undeniably grapefruit rind goodness. Taste: Closer to a pale ale with a lot of grapefruit character. Not sure if its chinook hops or cascade t…	8	6.5	8.3	8.5	6.5	5.3	6.5	6.5	6.5	6.5	6.5	6.5	6.5	6.5	4	6.5	8.5	6.5	6.5	6.5
595	Caldera IPA	American IPA	a: This was a very pale, clear golden color. It was served to me with craggy, sticky head that stuck around for awhile. s: Big piney hop nose with a little lemon. t: This tasted very fresh. Sweet flavors of toffee and then a big piny hop blast at the end. m: Fabulous carbonation, long lasting. Perfect. d: One of the best IPAs I've tried. Great stuff.	8.8	9	7.3	7.3	8.9	9	7.3	7.3	7.3	8.9	7.3	7.3	7.3	7.3	7.3	8.9	7.3	7.3	7.3	7.3
596	Caldera IPA	American IPA	Poured from a 12oz can into a 20oz imperial pint. A: Pours a completely clear golden orange color with a firm off-white/light-orange cap of puffy foam. Lots of bubbly and sticky lace left behind. Lazily carbonated. S: Big piney hop nose right off the bat. I also pulled out aromas of orange, caramel, grapefruit, tangerine, and a pinch of pineapple. Also noticed a medicinal/aspirin type aroma that …	9	9	9	7.7	9	9	7.7	9	7.7	9	8.3	7.7	7.7	7.7	7.7	7.7	9	9	7.7	7.7
597	Caldera IPA	American IPA	Can as an extra from flexabull in a trade - thanks! Poured into a traditional American pint glass. Appearance: Pours a healthy-looking clear orange amber-bodied brew. A mild pour coaxed a good one-plus finger white foamy head with above average staying power that leaves some sticky, creamy lacing as it fades away, sort of randomly thrown across the sides of the glass. Very good start. Aroma: Grea…	9	9	9	9	9	9	8.1	9	8.1	9	8.7	8.1	8.1	8.8	8.1	9	9	9	8.1	8.1
598	Caldera IPA	American IPA	Caldera IPA flows out of the can into a nice clear orange/light amber color with a nice fluffy white head. Nose smells of west coast hoppage and some malts. Taste follows, good grapefruit hop flavor with some spiciness in there as well. A good malt backbone, but not overwhelmingly sweet. Mouthfeel is pretty much just what it should be, but could be just a touch thinner. Drinkability is very good …	8	8.5	8.3	6.5	8.1	8.3	6.5	6.5	6.5	8.1	6.5	6.5	6.5	6.5	6.5	6.5	6.5	6.5	6.5	6.5
599	Caldera IPA	American IPA	From a 12 oz. can....Dropped hard into my imperial pint produces a big white fine head, over a hazy apple juice looking fluid. Crisp citrus smell with a hop presence as well. I taste hops right up front, with a dry bitter citrus finish. Much better as it warms. The head pretty much disappeared, but left some nice lacing. I can absolutely get a subtle tangerine smell from the beer, but a strong sm…	7.3	5.3	9	9	7.3	9	7.3	7.3	7.3	7.3	7.9	7.3	7.3	7.3	7.3	7.3	7.3	7.3	7.3	7.3
600	Caldera IPA	American IPA	Thanks to ibrew2or3 AKA McLargeHuge A: Pours a nice light bright golden yellow/orange hue with a small fizzy head. There is little retenion and spotty lace. S: Nice big hop aroma. There is a huge blast of grapefruit and a bit of grass. A touch of sweet malt lurks beneath. T: This one starts nice and bold. A big blast of grapefruit right from the start. Some malt cuts thru do tone things down in t…	8.8	7.3	7.3	7.3	8.9	9	7.3	7.3	7.3	8.9	7.9	7.3	7.3	7.3	7.3	8.9	7.3	7.3	7.3	7.3
601	Caldera IPA	American IPA	A- Nice golden copper color. A thick foamy one finger head. S- A wonderful smell of sweet grapefruit is strongly coming through. T- The sweet taste didn't come though in the taste. The taste is a bit on the maltier side. The hops taste does give some DIPA's a run for their money. The hoppyness is very much there and it is good. M- The beer is smooth and easy in the mouth. A little drying of the t…	8.8	7.3	7.3	7.3	7.3	6.1	7.3	7.3	7.3	8.9	7.3	7.3	7.3	7.3	9	7.3	9	7.3	7.3	7.3
602	Caldera IPA	American IPA	Service Temperature, 40 degrees. Service Glassware, 8 ounce ikea globe. Appearance, is copper orange & hazy with a strong white foamy head, which recedes revealing a curtain of lace behind. Aroma, is noticable with citrus hops with some green 'earth-like' notes, and a waft of minor malt finish. To the tongue an orange citrus with a pine finish and some earthy tones, with a nice malt sweetness. Mo…	8.4	4.9	8.7	6.9	8.5	8.7	6.9	6.9	6.9	6.9	6.9	6.9	6.9	6.9	6.9	6.9	6.9	6.9	6.9	6.9
603	Caldera IPA	American IPA	Appearance: Orange-amber with a slight haze to it. The eggshell colored head retains remarkably well, leaving a ton of sticky lace behind. Smell: Floral with a bit of resiny pine and grapefruit. Great hop aroma with no noticeable malt presence. Taste & mouthfeel: Malty but very dry. Floral and resiny hop flavors follow, leading way to a bitter finish with a hint of grapefruit. The medium-light bo…	8.4	6.9	6.9	6.9	8.5	8.7	6.9	6.9	6.9	6.9	7.5	6.9	6.9	6.9	6.9	6.9	6.9	6.9	6.9	6.9
604	Caldera IPA	American IPA	Caldera IPA is my new best friend. And I'm wondering if the can has something to do with it. For decades canned beer deserved the stigma attached to it. The aluminum adversely impacted the taste, lending a tawdry metallic quality that was the hallmark of industrial beer production. This problem has been solved in recent years by coating the inside of the can with a food-grade polymer that effecti…	6.1	8.1	6.1	6.1	6.1	7.9	6.1	6.1	3.1	6.1	6.1	6.1	6.1	6.1	6.1	7.7	6.1	6.1	6.1	6.1
605	Caldera IPA	American IPA	Got this from a trade with BeerZack - thanks man! Poured a 12oz can into a snifter Appearance - Produced a creamy 1 finger head that lasted for quite a while before dissipating to a thick crown across the surface of the brew. Light lacing is left behind as the head shrinks. It is a hazy transparent golden orange color. Smell - Damn, this smells pretty awesome. The scent of candied orange explodes…	9	8.5	8.5	9	9	9	8.5	9	8.5	8.5	9	8.5	8.5	8.5	8	4	9	9	8.5	8.5
606	Caldera IPA	American IPA	Can from Beerzack. Thanks! Pours Semi-clear reddish amber witha big lasting chunky whitish head that leaves lots of lacing. Smell is sweet fruity, fresh and hoppy. Very nice. Taste is smooth with fruity caramel and fresh citrusy, and sweet orange flavored hops and bitter citrus rind. Nice and strongly bittered which lasts in the finish but with a light lingering sweetness too. Very good IPA.	8.8	9	7.3	9	8.9	9	8.7	7.3	7.3	8.9	7.9	7.3	7.3	7.3	7.3	7.3	9	7.3	7.3	8.9
607	Caldera IPA	American IPA	12oz can purchased at Bottles in Millwood for $1.69. No freshness date. First time I'd seen this beer. Poured a golden orange color with a creamy, two-inches of off-white head. Strings of lace were seen clinging to the sides of my glass. The nose was citrusy in a grapefruity sort of way, with some peppery notes. Definitely seemed like a WCIPA. A bit more herbal in the taste than in the nose, and …	8.4	6.9	8.7	6.9	6.9	8.7	6.9	6.9	6.9	6.9	6.9	6.9	6.9	6.9	6.9	6.9	8.9	6.9	6.9	6.9
608	Caldera IPA	American IPA	12oz can poured into a pint glass. Pours an orangish amber color with a sticky off-white head that leaves a good amount of lacing. The aroma features a good dose of toasted and biscuity malt with some piney hops. The taste is sweet malt up front with a lingering piney hop bitterness in the finish. Overall, Caldera IPA is another solid PNW IPA that packs the hops. Recommended.	8	6.5	8.3	8.5	8.1	8.3	6.5	6.5	6.5	8.1	7.1	6.5	6.5	6.5	6.5	6.5	6.5	6.5	6.5	8.1
609	Caldera IPA	American IPA	Served cool from a 12 oz can into a Boston Lager glass. Pours crystal clear with a fluffy off-white head that leads loads of lacing on the glass. Nice orange light-amber color bordering on light coppery tone. Aroma is just loaded with citrusy, tangerine hops. Not much subtlety there. Flavor is a lot more complex. There's tangerine, pine, and floral hops. A touch of caramel and a touch of maltines…	9	9	9	9	9	9	7.7	9	7.7	9	8.3	7.7	7.7	7.7	7.7	7.7	7.7	9	7.7	7.7
610	Caldera IPA	American IPA	Thanks to rayjay for the extra in a trade. Pours a slightly hazy orange with a nice, tight white head that laces like glue. Smells of massive amounts of hops, damn near all of them. Lots of citrus and pine, with some caramel malt as well. Tastes wonderfully hoppy, tons of pine and citrus yet an almost grainy note, also slightly vegetal. There is a lot of malt here to back things up, there's a nic…	6.9	4.9	8.7	6.9	8.5	8.7	6.9	6.9	6.9	8.5	6.9	6.9	6.9	6.9	6.9	8.5	6.9	6.9	6.9	6.9
611	Caldera IPA	American IPA	Pours a very nice golden orange color, nice carbonation, nice creamy one-finger plus off-white head, lots of nice small islands and sticky lacing follows. The nose is malty, big hop note, citrus/pines, and caramel. The taste is very nice, malty, hoppy, with some nice citrus/pine tones, with some caramel thrown in. Medium body. Very drinkable, this is a very solid IPA (in a can too), definitely re…	8.8	7.3	9	9	8.9	9	7.3	7.3	7.3	8.9	7.3	7.3	7.3	7.3	7.3	8.9	9	7.3	7.3	7.3
612	Caldera IPA	American IPA	Poured from a 12 oz can to a pint glass, the liquid is i nice gold with good carbonation. The head is almost 2 fingers off white and leaves good lace. The smell is earthy hops, plenty bitter for the stlye. The taste is mildly bitter, and has a good malt back bone. The mouthfeel is very good, I like the better then medium body as well as the level of carbonation. The drinkability is good really wo…	8.4	6.9	8.7	6.9	8.5	5.7	6.9	6.9	6.9	6.9	7.5	6.9	6.9	6.9	6.9	8.5	6.9	6.9	6.9	6.9
613	Caldera IPA	American IPA	Bright, colorful 12 oz. can poured into yer average pint glass. Pint: Color is dark straw. Aggressive pour yields a light head that reduces quickly. Moderate carbonation. Loads of cloudy-white lacing down the glass. Nose: Ahhh...ye olde tell-tale Simcoe and Centennial THC-esque resiny/floral hops. Very sweet and estery! Lovely. Taste/Palate: Sharp, grassy/floral/resiny hops with light malt couple…	9	8.1	9	9	9	9	8.1	9	8.1	9	8.1	8.1	8.1	8.1	8.1	9	8.1	9	8.1	8.1
614	Caldera IPA	American IPA	12 oz. can poured into a nonic, the Caldera's IPA is a clear bronze with a moderate sized white head that quickly fades to a thick skim, leaving scattered lace. Like their Pale Ale I just reviewed, this is the first time I've ever not had this beer in a can, but I'm not nearly as impressed. Served at fridge temp. Smell is pure, resiny cannabis - ah, Oregon! To be more specific, it's more of the c…	8.4	8.9	8.7	6.9	8.5	8.7	6.9	6.9	6.9	8.5	7.5	6.9	6.9	6.9	8.9	6.9	8.9	6.9	6.9	6.9
615	Caldera IPA	American IPA	Clear orange-copper, or weak iced-tea in color with fine foamy covering that leaves some nice lace. Nice perfumy cascade-like aroma. Some citrus, pine and floral hops. Assertively hoppy. Lots of woodsy pine and some citrus peel. Kinda astringent bitter finish. Slightly stingy aggressive carbonation does not help the already astringent character of the beer. Pretty drinkable, despite the astringen…	8	8.5	6.5	6.5	6.5	8.3	6.5	6.5	6.5	6.5	4.6	6.5	6.5	6.5	6.5	8.1	3.7	6.5	6.5	6.5
616	Caldera IPA	American IPA	Appearance: Pours a hazy copper color with a rocky head that fizzes out quickly, leaving only the sorriest dots of foam on the sides of the pint glass I have ever seen Smell: Whoa, that's one rank odor; sure, there is a bit of grapefruit, but there also is something in there that is a cross between wet wool socks after a hike and a cat's litter box Taste: Fortunately, the taste is much better; st…	7.6	4.1	6.1	6.1	7.7	4.9	6.1	6.1	6.1	7.7	6.7	6.1	6.1	6.1	6.1	7.7	6.1	6.1	6.1	6.1
617	Caldera IPA	American IPA	part of my liquid solutions order, a late x-mas gift to me, from me! Pours an effervescent amber with 3 fingers of fluffed up cream colored head. Above average lacing & superior head retention S: Much grapefruit & some pine hops T: Biscuitty malt, a touch of honey, then lemony hops & finally a wave of grapefruit hops up front. Bready notes, caramel, & then more grapefruit as this warms. Finishes …	9	8.1	8.1	9	9	9	8.1	8.1	8.1	9	8.1	8.1	8.1	8.1	8.1	9	9	8.1	8.1	8.1
618	Caldera IPA	American IPA	Poured amber from the can. Nice one inch head with plenty of lacing. Aroma is earthy citrus hops and a bit of sweet malt. Flavor is usual hops citrus and pine in this case. Nice balance of hops and malts with hops dominating. Good mouthfeel not too watery. Amazingly good canned beer! Highly recommended if you enjoy IPA's. Try the APA also.	8.4	6.9	6.9	8.9	8.5	8.7	6.9	6.9	6.9	8.5	6.9	6.9	6.9	6.9	4.4	6.9	6.9	6.9	6.9	6.9
619	Caldera IPA	American IPA	Thanks to Hoppiness for sending me this nice extra. Pours a nice amber color, between a caramel and apple juice hue. A soft inch of foam quickly forms and trickles slowly to a thin layer, leaving behind some lacing on the side of the glass. Very decent hop aroma. There seems to be a good balance of citrus fruits and pine aromas. The traditional grapefruit is there along with some bitter orange an…	7.6	6.1	6.1	8.1	7.7	7.9	6.1	6.1	3.1	7.7	6.7	6.1	6.1	6.1	3.6	6.1	6.1	6.1	6.1	6.1
620	Caldera IPA	American IPA	I was SO pleased to see this at my local liquor store. Finally I have some good locally crafted canned beer that I can take into the wilderness this summer, and that makes me very happy. Pours a bright light gold color with a very nice white head. Aromas are very earthy, and resin like. There is also a hint of hard candy sweetness. Very nice nose on this one. Beer has a very hoppy flavor to it. M…	9	8.1	9	8.1	8.1	9	8.1	8.1	8.1	8.1	8.7	9	8.1	8.8	9	8.1	9	8.1	8.1	8.1
621	Caldera IPA	American IPA	Nice dark orange colured ale, small lightv tan head. I dont like the aroma, it certainlly has hops aplenty, but has a sour ,sweaty work sock aroma that puts me off in the background. The flavor is better, very strong oniony hopping, pink grapefruit and spruce tips. Thin and maybe even a tad under carbonated. I dint really dig this one. I liked their Pale Ale way better.	6.1	6.1	7.9	6.1	6.1	4.9	6.1	6.1	6.1	6.1	6.1	7	6.1	6.1	3.6	6.1	6.1	6.1	6.1	6.1
622	Caldera IPA	American IPA	Ordered this from Liquid Solutions with my Abyss order. Pours a dark yellow, with a good deal of white foam which sticks to the glass. Smells like a strong IPA, citrusy. Taste is where the problem was. Hardly any citrus taste at all, no malt either, just a one-dimensional sour bitterness that was very unpleasant. Not happening and not drinkable at all. I couldn't finish this one.	7.6	6.1	7.9	6.1	7.7	7.9	6.1	4.1	6.1	6.1	6.7	7	6.1	6.1	6.1	6.1	6.1	6.1	6.1	6.1
623	Caldera IPA	American IPA	Appears semi haze copper orange body glows when held to the light, large bubbled off white head clings to my pint with thick chunky even lacing between each sip. Aroma is chalk full of hops grapefruit, floral, and piney varieties blend wonderfully tickle the nose with citrus peel like fury. As it warms more of a complex earthiness with mild tree bark notes ring out but underneath all those hops a…	9	7.7	9	9	9	9	7.7	9	7.7	9	8.3	7.7	7.7	8.4	9	7.7	7.7	7.7	7.7	7.7
624	Caldera IPA	American IPA	IPA from a can, oh man. This is a good beer. I opted for the DFH pint glass here and the ale pours out a crystal clear orange with a copper grapefruit hue. A white two-finger head tops off a good looking beer. Nice lacing. Tantilizing bouquet: floral and perfumey hops accented by a strong citrus presence. The overall effect of hops and malt is sweet and tangy. Flavors are nicely balanced with jus…	9	9	9	9	9	9	7.7	9	7.7	9	7.7	7.7	7.7	7.7	7.7	9	7.7	9	7.7	7.7
625	Caldera IPA	American IPA	The whole canned microbrew thing is really taking off. With Surly, Caldera, and others now proving that canned beer can be as good or better than bottles, I tihnk in another 5 years the market will explode. Brick/rusty orange flows into my pint glass from the brightly designed can. Smaller head, though the lacing sticks to the side of my glass with tenacity. Aroma is a bit weak compared to other …	6.1	6.1	6.1	8.1	7.7	7.9	6.1	6.1	3.1	7.7	6.7	6.1	6.1	6.1	6.1	6.1	6.1	6.1	6.1	6.1
626	Caldera IPA	American IPA	Apperance: Orange-y, light amber. Lacing left on the glass. Smell: Nice citrus hop aroma thats pretty minimal of a NW IPA, a nice chance. Taste: Malt flavor is rapidly replaced with a pretty bitter lasting hop finish. T Mouthfeel: darn easy drink.... Drinkability: Tasty beer, Id drink this again.	8.8	7.3	7.3	9	8.9	9	7.3	7.3	7.3	7.3	7.9	7.3	7.3	7.3	7.3	7.3	7.3	7.3	7.3	7.3
627	Caldera IPA	American IPA	Appearance: Pours a clear, orangey-copper body with a small, bubbly white head. Smell: Aroma of caramel malts with an herbal, citrus hop presence. Taste: Mild caramel malt flavor and sweetness. Zesty citrus hops and the taste of fresh herbs. A pinch more of those caramel malts reemerge for the overall bitter finish. Mouthfeel: Medium-bodied. Medium carbonation. Slight stickiness to the mouthfeel.…	8	8.5	8.3	6.5	8.1	8.3	6.5	6.5	6.5	8.1	7.1	6.5	6.5	6.5	6.5	8.1	6.5	6.5	6.5	6.5
628	Caldera IPA	American IPA	12 ounce can purchased from Liquid Solutions in Oregon for two dollars, never heard of this brewery and went out on a limb when trying this one Poured into my Russian River pint glass with a golden copper color and a 1/2 silky white head that held its ground for about five minutes, left lots of lacing as most West Coast IPAs seem to do Smell was lots of floral accents, strong piney hops, differen…	9	8.1	9	9	9	9	8.1	8.1	8.1	8.1	8.7	8.1	8.1	8.8	9	9	9	8.1	8.1	8.1
629	Caldera IPA	American IPA	Polished brew kettle coppery orange with butter rum edges. The good looking crown is some combination of ivory, ecru and pale orange. It has the look and leaves the lace of a beer that contains a generous amount of hop resins. At least I hope so. The nose is nicely hoppy, but it isn't explosively hoppy. I blame the fact that the brewers decided to use too much Munich and crystal at the expense of…	7.7	9	7.7	7.7	9	9	7.7	7.7	7.7	9	7.7	7.7	7.7	8.4	7.7	9	7.7	7.7	7.7	7.7
630	Caldera IPA	American IPA	12 oz. can, 6.1% ABV. Thanks to mcallister for bringing this back from the northwest journey! Slightly hazy, copper color, with some gold streaks. Nice fluffy white head. Great retention, and lace as one might expect from a northwest IPA. Nice blast of hops up the nose, grapefruit, tangerine, floral and pine. Smells quite fresh. Good amount of malty notes in the nose as well. Fair amount of sweet…	8.8	5.3	9	7.3	7.3	9	7.3	7.3	7.3	7.3	7.3	7.3	7.3	7.3	7.3	7.3	7.3	7.3	7.3	7.3
631	Caldera IPA	American IPA	Thanks to Mcallister for hooking it up with this can. Poured from 12oz can into a pilsner glass. Appearance- Beer pours a hazy dark orange with a nice frothy head with large bubbles filling about a 3 finger head. A chill haze is present, light lacing. Smell- Big floral hop smacks me right in the face, this smells like a nice fresh IPA. Smells like there is a decent amount of malt on this one to b…	8.1	6.1	8.1	9	9	9	8.1	9	3.5	8.1	8.1	8.1	8.1	8.8	8.1	9	8.1	9	8.1	8.1
632	Caldera IPA	American IPA	Lovely pour colored similarly to unpolished copper. The head is a pillow of sustained goodness. Off white, and just won't go away. A beer that when you take a sip the head sticks on your mouth for a foam mustache. Thick completely engulfing lace completely down the glass. Damn I love the canned beers. Fresh smack of in your face hops. Lovely floral tones with a piney aspect with a hint of stone f…	8.4	6.9	8.7	6.9	8.5	8.7	6.9	6.9	3.5	8.5	7.5	6.9	6.9	6.9	8.9	6.9	8.9	6.9	6.9	6.9
633	Caldera IPA	American IPA	First micro brew for me in a can. Cool logo but with no freshness date. It pours a amber color with a nice sea foam head. The smell is strong of hops. The taste hits you with a dry hop appeal with a huge hop profile. It leaves a stinging pleasant aftertaste as it journeys down the throat. I really like the uniqueness of the this American IPA profile.	8.4	6.9	6.9	6.9	6.9	8.7	6.9	6.9	6.9	6.9	6.9	6.9	6.9	6.9	6.9	6.9	6.9	6.9	6.9	6.9
634	Caldera IPA	American IPA	Thanks to hopdog for this... Appears a hazy, light orange with a small white head that fades into a mild collar and film. Spotty lacing is left around the glass. Smell is nice of citrusy hops, along with some notes of pine sap and herbs. Taste is of the mentioned aromas with caramel and citrus notes battling it out with a mild spiciness going on in the flavor. Mouthfeel is medium bodied, yeasty, …	6.9	4.9	8.7	8.9	8.5	8.7	6.9	6.9	6.9	8.5	7.5	6.9	6.9	4.9	6.9	6.9	6.9	6.9	6.9	6.9
635	Caldera IPA	American IPA	Poured from a 12 oz.can to a pint glass; lists on the label at 6.1% ABV. That lemon-yellow package, though new on the maket, is already easy to spot... Another classic phrase regarding keeping the beer at a proper temperature: "Live Product. Keep Cool, Just Like You". A: Pours a light amber color and immaculately clear with almost 4-fingers of billowing sandy tan-colored head. Fades to about 1/2-…	8.4	8.9	8.7	6.9	8.5	8.7	6.9	4.9	6.9	8.5	7.5	6.9	6.9	7.6	4.4	8.5	8.9	4.7	6.9	6.9
636	Caldera IPA	American IPA	I stopped in at one of my favorite gourmet beer spots on my way home from work the other night; low and behold, I spot an IPA in a can. In a CAN! If I hadn't had two, I wouldn't be able to report on color. I simply had to experience this straight from the can. Why? To me, canned beer is typically reserved for frat boys, red necks, and those who live under a bridge, so the inherent conundrum of a …	8.4	6.9	6.9	8.9	6.9	8.7	6.9	6.9	6.9	6.9	6.9	6.9	6.9	6.9	6.9	6.9	6.9	6.9	6.9	6.9
637	Caldera IPA	American IPA	Pours a bronze/amber color with a thick, creamy, fluffy white head. Dies down and leaves a lot of lacing along the side of the glass. Smell is highly, bitterly hopped. I think I can smell mt. hood hops, pine, black pepper, grass/weedy smell, earthy. Taste is completely bittering with a smooth body. Black pepper in the taste, as well as that earthiness to it. Light carbonation brings out the sligh…	8.4	6.9	8.7	8.9	6.9	8.7	6.9	6.9	6.9	6.9	6.9	6.9	6.9	6.9	8.9	8.5	8.9	6.9	6.9	6.9
638	Caldera IPA	American IPA	Pours a clear burned orange with a creamy head that dies somewhat quickly and little to no lacing. Smells like a hop bomb with strong citrus, rind and a tiny bit of floral. Blows away your taste buds with hops and a bite of citrus. The balance isnt as great as it could be but this sure is tasty, especially if you are a hop head. Finishes wonderfully dry and bitter but doesnt linger too long on th…	8.5	9	9	3	8.5	9	8.5	8.5	8.5	8.5	9	8.5	8.5	8.5	8.5	9	9	8.5	8.5	8.5
639	Caldera IPA	American IPA	Served on tap at the Horse Brass Pub in Portland. Pours a slightly hazy golden color topped by a beautiful creamy white head. Nice, creamy lacing all the way down the glass. Nose of fresh, spicy hops and a touch of light sweet malt. Palate is redolent of spicy hops, light sweet malt, and notes of pine, black pepper, grass, and just a hint of bready sweetness. Body is absolutely perfect - rich, cr…	9	6.1	9	9	9	9	8.1	8.1	8.1	7.7	8.1	8.1	8.1	8.8	8.1	8.1	9	8.1	8.1	8.1
640	Caldera IPA	American IPA	I had this one on tap at the Horse Brass in Portland, Oregon. It came in dark orange/golden color with a good sized frothy white head that left lacing on the glass all the way down. It smelled very hoppy and sweet/sour in a citrus way as well. The taste was great. Very hoppy and bitter with a kind of sweet citrus tone to it as well. Mouthfeel was good, this one has some bite and it left a dry/bit…	8.4	6.9	8.7	8.9	6.9	8.7	6.9	6.9	6.9	8.5	7.5	7.8	6.9	6.9	6.9	6.9	8.9	6.9	6.9	6.9
641	Caldera IPA	American IPA	I had this on tap at Caprils restaurant in Portland, OR. This is great place to go for really inventive food. The beer was a slightly cloudy bronze orange with a nice white head. Good lacing. Nice citrus nose. Not, sure, but Im guessing cascade hops. Whiffs of fresh bread as well. This is a nice solid IPA. A liberal use of hops adds a distinctive citrus bite. Some more floral tones emerge way thr…	8.1	6.1	9	9	8.1	9	8.1	8.1	8.1	8.1	8.1	8.1	8.1	8.1	8.1	9	8.1	8.1	8.1	8.1
642	Caldera IPA	American IPA	Bought a 6 pack at my local grocery store. Poured into a stone nonic. A very pretty and pretty tastey IPA. Comes through with some thick texture and dark fruit flavor initially and transforms into juicy hops finishing with a tad of extreme bitterness. A really well rounded, perfectly B+ IPA that is very cost effective if you're looking for something to knock a few back of and enjoy.	6.5	6.5	6.5	6.5	6.5	5.3	6.5	6.5	6.5	6.5	7.1	6.5	6.5	7.2	8.5	6.5	6.5	6.5	6.5	6.5
643	Caldera IPA	American IPA	Bright and Hazy unfiltered red-orange honey color with a light creamy off-white head. Smell: Big amount of spicy floral aroma. Rose hip, lavender and citrus. Green grass, tomato and cucumber. Firm toasted biscuit malt base. Fresh baked bread and buttered croissant. Taste: Natural garden grasses and flowers. Leaf. Pine. Very tasty with subtle bitterness. Mouthfeel: Full-bodied slighty chewy malts …	9	5.7	9	7.7	9	9	7.7	7.7	7.7	9	8.3	7.7	7.7	8.4	9	7.7	9	7.7	7.7	7.7
644	Caldera IPA	American IPA	Light amber color. Eggshell white head that pours ferociously but disapates quickly leaving foamy lacing. Not too many noticeable bubbles. Big time grapefruit and piney hops hit the nose immediately, caramel and some yeasty characteristics. The aroma matches the taste quite accurately. Sweet caramel with bready yeast mixes with piney and grapefruit hops. Slight metalic bitterness is noted as well…	8.8	7.3	9	9	8.9	6.1	7.3	7.3	7.3	8.9	7.9	7.3	7.3	5.3	7.3	8.9	9	7.3	7.3	7.3
645	Caldera IPA	American IPA	The beer pours a nice yellow-orange, with a thick white head. Looks delish. Maybe its my nose, but I don't detect too much - citrusy hops with a pine undergirding. But the taste is exceptional. Wonderfully bright hops and a satisfying malt backbone. But like most west coast ipas, this is not balanced...thankfully. A hops explosion of grapefruit, spice, and pine. Awesome. This is the best IPA i've…	9	8.1	9	8.1	9	9	8.1	9	8.1	8.1	8.1	8.1	8.1	8.1	9	8.1	8.1	9	8.1	8.1
646	Caldera IPA	American IPA	A friend of mine brought this beer for me from a trip to Oregon. It poured a hazy amber orange and produced a about one finger high, white bubbly head. It dissipates fast and leaves good lacing. The smell is very intense flowery hops, with a nice combination of orange, peach and citrus. The taste is just like the smell announced. Fruity citrus flavors up front, great hop character in the middle a…	8.8	5.3	9	9	7.3	9	8.7	7.3	7.3	7.3	7.9	7.3	7.3	7.3	7.3	7.3	7.3	7.3	7.3	7.3
647	Caldera IPA	American IPA	Had this on 2011-09-23 in Lynchburg, VA A - Almost clear, orange-amber with a 2-finger off-white head with big bubbles and moderate lacing. S - Fairly strong aroma that can be smelled 18" away. Sweet malt, citrus and hop floral. T - Much like the aroma. Sweet bread and fruit followed by a dash of orange flesh a touch of spice and finally orange rind bitterness doesn't dominate. A pleasant, well-b…	8.4	8.9	8.7	8.9	8.5	8.7	6.9	8.5	6.9	6.5	7.5	6.9	6.9	6.9	6.9	8.5	6.9	8.5	6.9	6.9
648	Caldera IPA	American IPA	Tapped this open and a fruity piney smell, Cloudy golden orange color when poured in a pint glass. Nice foaming thick head. Big and hoppy, yet smooth as butter. Minimal hop after taste (I like this, so was a liittle disappointed with the lack there of there) However, a delicious beer. Would drink it anytime!! I bet on draft it is a delight!	9	5.7	7.7	7.7	7.7	9	9	7.7	7.7	7.7	7.7	7.7	7.7	7.7	9	7.7	9	7.7	7.7	7.7
649	Caldera IPA	American IPA	Poured into pint glass from can. A: Slightly hazy burnt orange color with a frothy sticky off white head, very sticky lacing. S: Big pine and grapefruit hop aroma with some sweet malts. T: Lots of pine up front with a nice mixing of hops and malt in the middle, although staying strong on the hop side throughout. The finish is dry and bitter with a pronounced grapefruit flavor, as well as a some b…	6.9	4.9	8.7	8.9	8.5	8.7	6.9	6.9	6.9	8.5	5	6.9	6.9	6.9	6.9	8.5	6.9	6.9	6.9	6.9
650	Caldera IPA	American IPA	Pours out a little thin looking weak ice tea color with two fingers of slightly off-white suds and lots of lacing. Smell is strong citrus and grapefruit rind. This is a great smelling beer. Taste is piney and grapefruity with slight sugar. Mouthfeel is very clean for such a big hop brew. Not sticky at all. Very quaffable. Overall I would have to give this a 4 even though it's really in the 4.12 r…	6.9	6.9	8.7	8.9	6.9	8.7	6.9	6.9	8.1	6.9	6.9	6.9	6.9	6.9	4.4	6.9	6.9	6.9	6.9	6.9
651	Caldera IPA	American IPA	Had at the Flying Saucer in Nashville Poured a crisp burnt orange with 2 fingers of bright white head. Slowly faded into a thin film but produced excellent lacing. Big pine notes with some prominant mango notes. Solid caramel malt finish Taste follows the nose. Great pine resin taste up front with some delicious mango backing it up A little light in the body for my taste... Good amount of carbona…	8.5	8.5	9	9	9	9	8.5	8.5	8.5	9	6	8.5	8.5	8.5	6	9	8.5	8.5	8.5	8.5
652	Caldera IPA	American IPA	Poured from the can into a Sam Adams "Perfect" pint glass. (I don't know why, but beer seems to taste better out of this glass vs a regular pint glass. Call me crazy) A - Nice dark burnt orange color, off-white head, good lacing. S - Pine, grapefruit, mango, nice!!! T - Bitter and piney upfront, with a nice grapefuit and earthy end. Well balanced. Tasty. M - Medium with medium amount of carbonati…	8.5	8.5	9	9	8.5	9	8.5	9	8.5	8.5	6.6	8.5	8.5	8.5	8.5	9	8.5	9	8.5	8.5
653	Caldera IPA	American IPA	Thanks to a coworker for trading this bottle to me. She's a big IPA fan and this beer came well-recommended. Slightly clear with a moderate haze, medium orange. Two-finger off-white collapsed thin but retaining well with lacing. Pervasive tropical fruity hops, mango and pineapple. Supporting toasted malt makes an appearance, too. Mild herbal notes in the background. Moderate level of toasted malt…	6.5	8.5	8.3	8.5	8.1	8.3	7.9	6.5	6.5	6.5	7.1	6.5	6.5	6.5	4	8.1	6.5	6.5	6.5	8.1
654	Caldera IPA	American IPA	Appearance: the color is an amber hue. The head developed nicely to about a finger width thick and then subsided to a glaze of fine foam covering the top if the glass. The glass sides become coated in the fine lacey foam that seems to hug the glass. Smell: piney hops and citrus. The aroma is pleasantly hoppy and inviting. Taste: hoppy with a bitter flavor that is similar to a nice dark (I mean re…	8.8	7.3	7.3	7.3	8.9	9	7.3	8.9	7.3	7.3	7.9	7.3	7.3	7.3	9	8.9	7.3	8.9	7.3	7.3
655	Caldera IPA	American IPA	This has recently hit the NC market...in reading reviews I' puzzled at the reviews. This is an AWESOME IPA...simply awesome. Appearance is great, cloudy with a very decent 2" head. Smell is fresh hops and malt...more hops than malt. Taste is mostly all grapefruit hops...I love it. Right next to G'Night (Gordon) as the best beer from a can...I gave my son a can and even his collage buddies who don…	8.1	6.1	8.1	8.1	9	6.9	8.1	8.1	8.1	8.1	8.1	8.1	8.1	8.1	8.1	8.1	8.1	8.1	8.1	8.1
656	Caldera IPA	American IPA	12oz can with no freshness date. Poured to a Duvel tulip. Hard pour yields 2 full inches of white head that hangs on for a while leaving very sparse lacing. Really nice medium amber color with a slight chill haze. Smell is mostly malty with some tropical fruit and floral notes. I swear other cans from the 6-pack had a fuller nose though. Taste is really good similar to the nose with a nice pine f…	8.8	7.3	9	9	7.3	9	7.3	7.3	7.3	7.3	7.9	7.3	7.3	8	7.3	8.9	7.3	7.3	7.3	7.3
657	Caldera IPA	American IPA	Can recieved in a recent trade as en extra. A: Decent head, takes a minute or so to settle down. Very clear light orange colored beer. Some lacing. S: Fruity scents with not too much hops present in the nose. T: This beer just is not a solid example of the style. Really not much of a hop presence at all. With what I have heard about Caldera 'Old Growth' I was hoping this would be a pleasant surpr…	6.1	8.1	6.1	8.1	6.1	7.9	7.5	6.1	6.1	6.1	6.1	6.1	6.1	6.1	6.1	7.7	6.1	6.1	6.1	6.1
658	Caldera IPA	American IPA	Pours an orangy amber. White head. Sweet Bread notes with ultra ripe fruit on the nose. Hops are restrained here. Citrus with ripe tropical fruit. Pleasantly hopped and not overwhelming. Tasty with a long aftertaste. A solid, drinkable ipa. Perfect for summer.	8.8	7.3	9	7.3	7.3	9	7.3	7.3	7.3	8.9	7.3	7.3	7.3	7.3	7.3	7.3	7.3	7.3	7.3	7.3
659	Caldera IPA	American IPA	Can date:unk A: Pours a copper ale with two fingers of peanut head which falls slowly to a thick quilt of the same. Cobweb lacing. Excellent clarity. S: Mango and papayas with some citrus notes and some resinous notes as well. Malts are sweet and subdued. T: Lightly bittered, oxidized malts. Some raisin notes and some nice citrus (grapefruit and orange) flavors. The malts are quite oxidized and t…	8	6.5	6.5	8.5	6.5	8.3	6.5	6.5	3.5	8.1	6.5	6.5	6.5	6.5	8.5	6.5	6.5	6.5	6.5	6.5
660	Caldera IPA	American IPA	Poured into a small snifter. Light sunset orange color with perfect clarity and a grayish-white head that deposits speckles of lace. Honeyed biscuits and spicy hops in nose. Clean, understated and balanced. Calderas website says this was brewed with Centennial, Simcoe and Amarillo -- which has me confused, because my taste buds are calling these hops earthy and spicy, with none of the usual snap …	7.7	7.7	9	7.7	9	9	7.7	9	8.9	7.7	8.3	7.7	7.7	7.7	7.7	9	9	9	7.7	7.7
661	Caldera IPA	American IPA	12 oz. canned poured into a pint glass. Appearance - Dark gold to light amber body with a substantial white head. The foam sticks to the glass and the lacing is decent. Smell - I get hops, some grapefruit and some pine. It's more of a biscuit malt aroma, though. Kinda smells like an ESB. Taste - Hops at first, more pine in the flavor than in the smell. Malty behind it. Biscuit malts and a touch o…	7.6	6.1	7.9	8.1	7.7	7.9	6.1	6.1	6.1	7.7	6.1	6.1	6.1	6.1	6.1	7.7	6.1	6.1	6.1	6.1
662	Caldera IPA	American IPA	appearance - light amber color, just a little darker than I expected from the nose, big frothy head. Smell - very nice hop, pine, some fruit taste - nice hoppy grapefruite taste, dry finish mouthfeel - very even, not too thin, not too chewy for a single ipa overall - solid, I doubt I will pay $12.99 again for this brew and it probably factored into my rating	8	6.5	6.5	6.5	6.5	8.3	6.5	6.5	6.5	6.5	6.5	6.5	6.5	6.5	4	6.5	6.5	6.5	6.5	6.5
663	Caldera IPA	American IPA	Poured from a can into my snifter. A - A clear golden orange, slightly burnt red color body with a medium frothy light white head. S - Very nice and big citrus hop smell that is smooth and sweet. Very pleasant. T & M & D - Great fruit sweetness up front that is refreshing and almost minty cool. Then some bigger malty sweetness on mid palate and the slight fruit acidity cleans the end and brings i…	9	9	9	8.5	8.5	9	8.5	8.5	8.5	9	6	8.5	8.5	8.5	8.5	8.5	9	8.5	8.5	8.5
664	Caldera IPA	American IPA	Snagged a can of this after seeing that it's got such a positive amount of reviews. The beer poured out as a clear yellowish gold color, it has a pretty good looking soapy head on it. The lacing is a little sticky but not too much. The smell of the beer has a really nice malty and hoppy aroma. The hops smell bright and fruity. The taste of the beer was pretty good. The hops were definitely in the…	9	9	7.7	9	9	9	9	7.7	7.7	7.7	7.7	7.7	7.7	7.7	7.7	7.7	7.7	7.7	7.7	7.7
665	Caldera IPA	American IPA	I purchased a six pack of this at Peabodys in Boone. I had not idea that the six pack was going to $12. Seems pricey to me, cans or bottles. Anyhoo. I cracked open the first one and was immediately greeted by a ton of fresh hop aroma in the face. Awesome! Piney and citrusy with some oiliness. Pours from the can into a pint glass an amber color with a nice, one inch size and very foamy head with g…	9	8.1	8.1	9	8.1	9	8.1	8.1	8.1	9	8.7	8.1	8.1	8.1	8.1	8.1	9	8.1	8.1	8.1
666	Caldera IPA	American IPA	Was expecting it to be tasty, and tasty it was indeed. Nice golden orange appearance, hardly any head. ** Taste is above par for an American IPA, I could throw back many of these no problem. This is a great little IPA, and will be coming back to it time and time again.	9	7.7	7.7	7.7	7.7	6.5	7.7	7.7	7.7	7.7	7.7	7.7	7.7	7.7	7.7	7.7	7.7	7.7	7.7	7.7
667	Caldera IPA	American IPA	My main man woodychandler comes through with yet another canned beer for me to try. Poured from a 12 oz. can. Has a orange/brownish color with a 1/2 inch head. Smell is very hoppy, not much else. Taste is also all hops, dry and bitter, not much else coming through. Feels medium bodied in the mouth and overall is a decent beer.	6.5	6.5	6.5	6.5	6.5	8.3	6.5	6.5	6.5	6.5	7.1	6.5	6.5	6.5	6.5	6.5	6.5	6.5	6.5	6.5
668	Caldera IPA	American IPA	12 oz can. No canning dates. Reviewed 6/3/11. Opaque amber body. One-finger, light tan head. Dense with tightly packed bubbles. Settles very slowly, leaving lacing on the glass and a thin, creamy topping. Tons of pine hops, with aromas of resin and pitch. Floral hops as well. Caramel malts and a touch of apricot sweetness. Quick hitting flavors at first, with biscuit malts followed by bitter pine…	8.8	6.8	9	9	8.9	9	7.3	7.3	8.5	8.9	7.9	7.3	7.3	7.3	4.8	8.9	9	7.3	7.3	7.3
669	Caldera IPA	American IPA	Served from a can into a pint glass. Appears orange with a touch of gold. Foamy head present. Smell is underwhelming. Don't puck up too much on the hops front. Taste is good. There's sone hops with a tasty malt balance. Mouthfeel is creamy and full. Nice! Overall a pretty hoof experience. I'd have this again.	9	7.7	7.7	7.7	9	6.5	7.7	7.7	7.7	7.7	7.7	7.7	7.7	8.4	7.7	7.7	9	7.7	7.7	7.7
670	Caldera IPA	American IPA	Serving type- 12 ounce bottle poured into a pint glass. A- Pours a pretty deep orange color with a nice lacing. S- Huge notes of citrus: grapefruit and orange. T- A good tasting IPA. Nice even bitter hoppy flavor throughout. Can't taste any alcohol which makes for an easy drinking beer. This is a good West Coast IPA but it is lacking a little when compared with other beers of the same style and r…	6.9	6.9	6.9	8.9	6.9	8.7	6.9	6.9	6.9	6.9	7.5	6.9	6.9	6.9	6.9	6.9	6.9	6.9	6.9	6.9
671	Caldera IPA	American IPA	Can pours that golden-brownish color common to malt forward IPAs. Nice big off-white head leaves sticky remnants all over the glass. The nose is mild caramel malts with a restrained, slightly grapefruit hop presence. The taste is pretty mild. Some lightly tropical, but mostly generic bitterness is largely overshadowed by the heavy caramel malt presence (though not a big sweetness - this beer is p…	8	6.5	8.3	6.5	8.1	8.3	6.5	6.5	6.5	8.1	7.1	6.5	6.5	6.5	6.5	8.1	6.5	6.5	6.5	6.5
672	Caldera IPA	American IPA	I had this very nice IPA on-tap at Brewer's Haven in Boise, Idaho after I had completed a little beer shopping. Poured amber with a nice head and great lacing. Smells very fruity with candied orange peel and grapefruit pith. The taste is very full, with bitter hops, breadiness. Sharp pine and earth in the hop profile. A little chewy in the mouth, but ovarall this is dry, bitter, and delicious.	9	7.7	7.7	9	7.7	9	9	7.7	7.7	7.7	8.3	7.7	7.7	8.4	7.7	7.7	7.7	7.7	7.7	7.7
673	Caldera IPA	American IPA	Great to see this Oregon brewery now in my area.Poured a deep hazed burnt orange with a tight formed slight off white crown that held well,big citric aromas with a bit of pine resin,a biscuit dough aroma lends a little maltiness to the mix.Deep grapefruit rind flavors really stand out,this is a true American ipa with its hop forward profile,a lightly sweet biscuit dough malt base stands up well t…	6.9	6.9	8.7	6.9	8.5	8.7	6.9	6.9	6.9	8.5	4.4	6.9	6.9	6.9	6.9	6.9	6.9	6.9	6.9	6.9
674	Caldera IPA	American IPA	Sampled from a can with no freshness date. Big billowy off-white head with decent retention. Burnt orange in color. Medium bodied with an oily feel and aggressive carbonation. Solid caramel malty aroma with a hint of citrusy grapfruit hop flavor near the finish. Orange citrus flavores up front that transitions to bitter pine hop flavor that quickly follows thru the middle and to the finish. Noce …	6.5	6.5	8.3	6.5	8.1	8.3	6.5	6.5	6.5	8.1	4.6	6.5	6.5	6.5	6.5	8.1	6.5	6.5	6.5	6.5
675	Caldera IPA	American IPA	12oz can -&gt; nondescript pint A ~ Steady pour reveals very red body with pretty good sized head. Stickyyy lacing. Appearance is not the highlight of this brew though. S ~ Perfumey Pine cone & Citrus (Grapefruit and Tangerine) Grassy as hell, smells wet and fresh. T ~ Bittersweet is a good word. Grapefruit, heavy pinetrees, kiwi, kumquat, lemon, grainy tree sap, and tea leaves. There is a sugary…	8	6.5	6.5	8.5	6.5	8.3	6.5	6.5	6.5	6.5	6.5	6.5	6.5	6.5	6.5	6.5	6.5	6.5	6.5	6.5
676	Caldera IPA	American IPA	From the can at SAVOR 2011. Pours a clear golden color with an average white head and a slight amount of white lacing on the way down. The nose brings quite a bit of citrus hop character, mostly tending toward grapefruit. Quite nice. The flavor has just a touch of malt in the background and is instead focused on a fairly-heavy hop presence. Orange and grapefruit come through and perhaps a bit of …	8.4	8.9	8.7	8.9	8.5	8.7	6.9	6.9	6.9	6.9	7.5	6.9	6.9	6.9	6.9	6.9	6.9	6.9	6.9	6.9
677	Caldera IPA	American IPA	Poured from a can into a tulip glass. There was no date on the can so I'm not sure how fresh it was, and thinking my can was a touch old based on my perception vs some of the other reviews. Aroma - slightly cloudy, murky copper, decent foam that faded quickly but left some lacing around the top of the glass Smell - very little hop aroma, maybe just a hint of citrus and a little more pine, but rea…	8	4	6.5	8.5	6.5	8.3	6.5	6.5	6.5	6.5	7.1	6.5	6.5	6.5	6.5	8.1	6.5	6.5	6.5	6.5
678	Caldera IPA	American IPA	One of the best IPAs from Oregon (which is saying a lot). $2 for a 12-oz. can at Full Throttle Bottle in south Seattle--and worth every penny. Great head on this rosy-orange colored beer. It lets off a strong and unmistakable lychee aroma, which I've smelled on all three separate occasions I've tasted it so far. Flavor has the same lychee up front, with piney/resiny hops backing it up. Carbonatio…	6.5	6.5	6.5	6.5	6.5	5.3	6.5	6.5	6.5	6.5	7.1	6.5	6.5	7.2	6.5	8.1	6.5	6.5	6.5	6.5
679	Caldera IPA	American IPA	Poured from a 12 oz. can into a shaker pint glass. A: Very clear, light amber color with over one finger of off-white foam head. Heavy lacing remains on the glass, showing striking relief near the top of the glass. S: Peppery and astringent herbaceous hops suggest dryness, with lesser tropical and citrus fruit also detected. T: Begins dry, with earthy black pepper that seems to be associated with…	7.6	8.1	7.9	8.1	7.7	7.9	6.1	6.1	6.1	6.1	4.2	6.1	6.1	6.1	6.1	7.7	4	6.1	6.1	6.1
680	Caldera IPA	American IPA	I dont believe that I tasted the freshest can, I didnt see a date on the can, so cant affirm or deny. Poured from can into a pilsner glass. Nice orange color which fades to yellow on the outside of the beer. 1/4 inch head that laced the whole glass. Picture alone, this looks like an amazing beer. Smell was barely apparent. I tried several times to get any aroma at all. I do pick up a faint aroma …	8.4	6.9	6.9	6.9	6.9	8.7	6.9	6.9	6.9	6.9	6.9	6.9	6.9	6.9	6.9	6.9	6.9	6.9	6.9	6.9
681	Caldera IPA	American IPA	From a can an aggressive pour into a chalice. Looks nice. Dark golden clear color with a decent head. Lace layers nicely on the side of the glass. Aroma is very pleasing building anticipation and expectations. The taste isn't quite there however. The citrus is there - to a fault. A little too bitter with an unpleasing aftertaste. It's good, just not quite ready for the big time. With all the grea…	9	9	7.7	7.7	7.7	9	7.7	7.7	7.7	7.7	8.3	7.7	7.7	7.7	7.7	7.7	9	7.7	7.7	7.7
682	Caldera IPA	American IPA	A: Nice amber color with quite an impressive head. About what you'd expect from a good IPA :) S: Very citrusy, lots of grapefruit, lemons, etc.. T: Surprisingly non-bitter. Tastes closer to an APA than an IPA. Nice clean grapefruit with a bit of bitterness on the back end (but not too much). M: Surprisingly light. Carbonation suits it perfect to keep it crisp. O: Overall pretty impressive for a b…	9	8.1	8.1	8.1	8.1	9	8.1	8.1	9	8.1	8.7	8.1	8.1	8.1	8.1	9	8.1	8.1	8.1	8.1
683	Caldera IPA	American IPA	Nice light orange/amber color with lots of head. Big pine and grapefruit nose that screams bright hop flavor will follow, and it does. Taste follows the nose with big grapefruit notes that are followed by tangerine, pine, and maybe a slight pineapple at the end. Malt is light, slightly sweet, and lets the hops shine through very nicely. Not aggressively bitter but bitter enough to make you sip it…	8.4	6.9	6.9	6.9	8.5	8.7	6.9	6.9	6.9	8.5	7.5	6.9	6.9	6.9	6.9	6.9	6.9	6.9	6.9	6.9
684	Caldera IPA	American IPA	A - Pours a very aggressive head! Head is off-white with soapy notes, but primarily foamy. Great lacing stick to the glass. Brew is rich copper/orange color with yellow and red hues. Head is VERY thick and lingers nicely! Head tiers nicely. S - WOW. I can smell it from two feet away! Smells like a GREAT IPA. Very rich citrus scent, lots of grapefruit and tangerines. Perhaps a little lime/lemon to…	9	8.5	9	9	8.5	9	8.5	8.5	3.5	8.5	9	8.5	8.5	9	9	9	9	8.5	8.5	8.5
685	Caldera IPA	American IPA	Poured from a can into a Sam Adams PP glass. Pours an cloudy yellow with a one finger, foamy white head, which dissipates very quickly. Some nice lacing going down the glass. Smells of caramel malts and not picking up much of the hops in the nose but my sense of smell at the moment is not the best. At first taste I get a little hop bitterness followed by caramel with a big piney, resinous hop fin…	9	5.7	9	9	9	9	7.7	7.7	7.7	9	8.3	7.7	7.7	7.7	7.7	7.7	7.7	7.7	7.7	7.7
686	Caldera IPA	American IPA	12 ounce can. Served in a pint glass, the beer pours a hazy amber color with about an inch off-white head. Head retention is pretty good, and there is a lot of lacing left behind on the glass. Aroma is herbal and citrusy hops, along with a bit of sweet malt. Taste is similar to the aroma, it's mostly hops with some sweet malt noticable too. There's also a nice lingering bitter hoppy finish. Mouth…	8	4.5	8.3	8.5	8.1	8.3	6.5	6.5	6.5	8.1	7.1	6.5	6.5	6.5	6.5	8.1	6.5	6.5	6.5	8.1
687	Caldera IPA	American IPA	Pours a reddish orange with a thick off-white head. Lots of sticky lacing, head reduces down to nice crust. Smells of pine, grapefruit, and resinous hops. Nice hoppy flavor with citrus and pine notes. I tinge of malt as well. Medium bodied mouth feel and overall a very drinkable beer.	6.9	6.9	8.7	8.9	8.5	8.7	6.9	6.9	6.9	6.9	6.9	6.9	6.9	6.9	8.9	6.9	6.9	6.9	6.9	6.9
688	Caldera IPA	American IPA	Canning craft brew - I'm a fan. Accessability. You would think it would bring the prices down but thats okay I guess. From can to pint glass A: Pours a darker caramel color pale with some orange tints to it. Massive khaki tan head due to bad pour on my part but sticky icky lacing fo' sure! S: Instant pop of the top is burst of sweet mango and tangerine aromas. Candied orange rinds. Is this a frig…	6.9	6.9	8.7	8.9	8.5	8.7	8.3	6.9	6.9	8.5	7.5	6.9	6.9	6.9	6.9	6.9	8.9	6.9	6.9	6.9
689	Caldera IPA	American IPA	Pours amber, bordering on orange. Completely white, fluffy head. Pine sap and floral bouquet for aroma. Malt sweetness is also detectable in the nose. Taste is grassy, piny, spicy. Assertive but balanced, caramel malt is present. Big merit on drinkability, a simple and flavorful IPA. Finishes clean, nice and smooth. This would be a great "every day" IPA, but I guess, so would Pliny.	9	8.5	9	8.5	9	9	8.5	9	9	9	8.5	8.5	8.5	8.5	8.5	8.5	9	9	8.5	8.5
690	Caldera IPA	American IPA	The look of this is pretty freaking nice, the coolest part about the look is the contrast between the head and the body. The head is almost completely white, and the body is a reddish, orangey, amber color, it looks more like an amber than an IPA, but the head color and body color look really nice together. I can tell the head is a solid one, it is clearly leaving good lacing, it didn't hang arou…	8.8	7.3	9	9	8.9	9	7.3	8.9	8.5	7.3	7.9	7.3	7.3	7.3	7.3	7.3	7.3	7.3	7.3	7.3
691	Caldera IPA	American IPA	always love this IPA, might as well officially review and give it it's due. poured from a 12oz can - big ups for camping-ready beer! pours a nice, clear amber color. big-time sticky, fluffy head; recedes to a half-inch layer of fine foam which does not budge through the last drink. smell is a delight - crazy pine and a nice toasted malt, slightly caramelized sugar notes. taste buds are loving it …	9	9	7.7	7.7	9	9	7.7	7.7	8.9	7.7	8.3	7.7	7.7	7.7	7.7	7.7	7.7	7.7	9	7.7
692	Caldera IPA	American IPA	A: pours amber orange with a decent finger of off white head. S: grapefruit and light pine, and floral hop. There is some malt sweetness in the background. T: a nice tounge coating hop, that is piny, a citrus cross between grapefruit and orange. Malt is light but nicely sweet. M: coating hop, though the malt is light in the mouth, good carbonation. O: canned beer is really starting to grow on me,…	8.4	6.9	8.7	6.9	8.5	8.7	6.9	6.9	6.9	8.5	6.9	6.9	6.9	6.9	6.9	8.5	6.9	6.9	6.9	6.9
693	Caldera IPA	American IPA	12oz can poured into a Crate and Barrel Snifter. A - Pours a clear, dark amber color with a one finger, fluffy off-white color head. The head is sticking around for a really long time. Excellent retention and excellent lacing. S - This is by far the fruitiest smelling IPA i have ever had the chance of enjoying. Pineapple and mango DOMINATE the aroma. I dont smell any citrus or pine. Some maltines…	9	9	9	9	9	9	8.5	9	9	8.5	9	8.5	8.5	8.5	8.5	9	8.5	9	8.5	8.5
694	Caldera IPA	American IPA	Produces a vast amount of foam with awesome retention, which is off white in color. The body is clear and dark copper colored. Aroma is pint and floral along with some toffee notes. The brew's taste is a bit sweet in he way of caramel upfront, and quickly dives into a piny finish. Feels oily slick from the beginning to the end, but with a mild warm finish.	8.4	8.9	8.7	6.9	8.5	8.7	6.9	6.9	6.9	8.5	6.9	6.9	6.9	6.9	6.9	6.9	6.9	6.9	6.9	6.9
695	Caldera IPA	American IPA	Aroma: Not much to this one with very faint hints of floral hops and citrus, maybe a little grassy. Appearance: A medium amber color with a thick creamy white head that leaves a thick top that follows the beer all the way down the glass. Taste: Muted grassy hops, orange, balanced well with sweet malt and finishes dry. Mouthfeel: Medium-light feel to it with mild carbonation. Overall: Not a bad br…	8.4	6.9	8.7	6.9	8.5	8.7	6.9	8.5	6.9	8.5	7.5	6.9	6.9	6.9	8.9	8.5	8.9	8.5	6.9	6.9
696	Caldera IPA	American IPA	I got this one from SuperNova777 in my poker winnings. Thanks a lot bud. Poured a great copper color with quite a bit of big white head on it. Decent lacing as well. Smell is full of citrus and hops. Taste is very good - great hop flavor. Mouthfeel is light-medium. This beer goes down very smooth. Really glad I got a chance to try this beer. I really enjoyed it.	8.8	7.3	9	9	7.3	9	7.3	7.3	7.3	7.3	7.3	7.3	7.3	8	7.3	7.3	9	7.3	7.3	7.3
697	Caldera IPA	American IPA	Poured into a nonic at 45 degrees. Appearance: A one finger off white head that has decent retention. The head is frothy and bubbly with a little lacing on the head. The color of the beer is copper color with dark reddish hues. The clarity of clear with some carbonation bubbles. Nose: There is a good pine, floral bouquet, and grapefruit with some citrus. There is a nice toasty malt. Other aromas …	8	8.5	8.3	8.5	8.1	8.3	6.5	6.5	6.5	6.5	4	6.5	6.5	7.2	6.5	8.1	3.7	6.5	6.5	6.5
698	Caldera IPA	American IPA	Poured from a 12oz can into a nonic. Thanks to BA redbird. This brew pours a cloudy golden-amber color crested with two fingers of head that retains well and leaves great lacing. The smell is great. Hops, grapefruit, and some caramel malts. A normal IPA nose, but done well. The taste is that of a well-done, well-balanced IPA. The malts and hops are quite harmonious, neither taking over too far. T…	8.8	5.3	7.3	9	8.9	9	7.3	8.9	7.3	8.9	7.3	7.3	7.3	7.3	7.3	7.3	7.3	8.9	7.3	7.3
699	Caldera IPA	American IPA	pours a dark golden color with large white frothy head. nice carbonation bubbles released throughout. lots of lacing down the nonic. lots of hops on the nose. mostly pineapple with orange peel, spice and a very light sweet malt hint on the end. citrus all over the place... grapefruit & pineapple. nice clean finish with a good bitter aftertaste. medium body with a good carbonation bite. again, cle…	9	7.7	9	9	9	9	7.7	9	8.9	9	8.3	7.7	7.7	7.7	7.7	9	7.7	9	9	7.7
700	Caldera IPA	American IPA	316th review on BA can to pint No dating on can App- Dark amber orange with a gentle 1 1/2 finger pancake head. Big cling in the glass. Smell- Little bit of crystal malt with some caramel sweet, maybe a pinch of graprefruity IPA'ness. Taste- A very well done IPA. Malty backbone with a spicy, fruity, candy like chew to it. Mouth- Medium bodied with a medium carb level. Fruits with a little pepper.…	8	8.5	6.5	6.5	8.1	5.3	7.9	6.5	6.5	8.1	6.5	6.5	6.5	6.5	6.5	6.5	6.5	6.5	6.5	6.5
701	Caldera IPA	American IPA	A: Poured into a SA perfect pint, a darkened amber with three fingers of head froths forth. S: Floral and citrus hops that lets a bit of malt through for a superb aroma. T: The malt is well balanced against the citrus and herbal hops. A really well balanced IPA that brings a varied bouquet of hops to the table and supports it well with a robust malt backbone. M: Mild to moderately carbonated with…	9	8.1	8.1	8.1	9	9	8.1	9	8.1	8.1	8.7	8.1	8.1	8.1	8.1	8.1	8.1	9	8.1	8.1
702	Caldera IPA	American IPA	I got a nice head on the pour but the coloring is a much lighter and watery looking amber color than that is expected of most IPA's. The smell is pretty nice. Mostly sweet pineapple but the hops aren't that noticeable. Very sugary as well. But I do have to give it points for being pretty strong in the nose even if it isn't showing bitterness. The bitterness is fairly sharp in the front but it fad…	7.2	5.7	5.7	5.7	5.7	4.5	5.7	5.7	5.7	7.3	6.3	5.7	5.7	5.7	3.2	3.5	5.7	5.7	5.7	5.7
703	Caldera IPA	American IPA	Thanks to larryi86 for this 12oz can--poured into a Bell's pint glass. Preface, I can recall many a pleasant afternoons spent in SE Portland drinking this at Otto's accompanied by a smoked sausage. A- Golden amber color with a whitish head. Not sure if I dropped the can before pouring, but the head was two and half fingers when poured moderately. Reduces to a firm thorough covering the lasts. Ple…	8.4	6.9	8.7	8.9	8.5	8.7	6.9	8.5	6.9	6.9	7.5	6.9	6.9	6.9	6.9	8.5	6.9	6.9	6.9	8.5
704	Caldera IPA	American IPA	Poured into a New Belgium snifter A - Beautiful transparent amber, half finger off white head and some decent lacing S - Huge hop and huge malt. Slightly sweet malt, huge sapling hop, citrus fruit, big floral, pine and something in this maybe more than one thing is toasted, roasted or something along those lines T - So bitter up front, hops, citrus hops, floral hops and hops, hops hops. A bit of …	8.8	9	9	9	8.9	9	7.3	8.9	7.3	8.9	7.9	7.3	7.3	7.3	7.3	7.3	7.3	8.9	7.3	7.3
705	Caldera IPA	American IPA	Can, poured into a Sam Adams Perfect Pint. Appearance: Pours a darker-than-straw honey color, with some hop haze and carbonation visible. Retained about a finger of off-white rocky head. Very true to the style in appearance. Smell: Nothing overwhelming but nothing off here, either. Hops, citrus, some grassy-floral componenets as well. To me the malts took a back seat, without letting the hops bei…	8.4	6.9	8.7	6.9	8.5	8.7	6.9	4.9	6.9	8.5	7.5	6.9	6.9	6.9	6.9	8.5	6.9	6.9	6.9	8.5
706	Caldera IPA	American IPA	I picked this can up while in Nashville, Tennessee. The Caldera is not available in Illinois at this point, so I was excited to try a new West Coast IPA and this was no disappointment. APPEARANCE: Brilliant gold-copper in color with a quarter-inch, very homogeneous and bubbly, white head. Not bad retention, as it slowly faded over the course of a minute or so. SMELL: Pine and floral aromas domina…	8	8.5	8.3	6.5	8.1	8.3	6.5	6.5	6.5	6.5	7.1	6.5	6.5	6.5	6.5	6.5	6.5	6.5	6.5	6.5
707	Caldera IPA	American IPA	A: Slightly hazy copper color with a slight off-white head and pretty intense lacing. S: Pine hops and a lot of caramel malts. T: Pretty fair balance between the hops and malts. Nice amount of hops upfront and then a lot of bready malts with a slightly burnt flavor to them. Crisp and pretty easy to drink. Without a doubt the best IPA I've ever had from a can.	8.8	5.3	9	9	8.9	9	7.3	7.3	7.3	8.9	4.8	7.3	7.3	7.3	7.3	7.3	7.3	7.3	7.3	7.3
708	Caldera IPA	American IPA	12oz can received as a great extra in a trade with jpmclaug. Thanks Jason! Poured into a Dogfish Head signature glass. A - Pours a clear, dark orangey amber color with a fluffy finger of cream colored foam. Head has veyr good stying power and after descending, leaves behind thick streaks of lacing. S - Lots of pine up front mixed with some pineapple, mango and grapefruit. Lightly caramalized malt…	9	9	8.5	9	9	9	8.5	9	9	8.5	9	8.5	8.5	8.5	9	9	8.5	9	8.5	8.5
709	Caldera IPA	American IPA	12oz can. A) Pours with a tight, creamy head. Takes a bit to settle. Hazy body, amber in color. Sticky lacing. S) Piney. Grapefruit. Caramel. T) Well balanced flavor combination. Caramel. Orange. Starts a little bit bitter then moves right into the malty sweetness. Finishes with a hop bit and subtle spruce and alcohol. M) Crisp up front then smooths out. Medium body. D) A well crafted brew. I'd d…	9	6.1	9	9	9	9	8.1	9	8.1	9	8.7	8.1	8.1	8.1	8.1	8.1	9	9	8.1	8.1
710	Caldera IPA	American IPA	Cloudy, brownish amber. Medium, foamy, off-white head. Some carbonation and a touch of lacing. Earthy, floral hop aroma, some bready malts. Flavor has more earthy hops, lots of bready, grainy malt. Heavy-ish body but not sweet. A nutty aftertaste. Odd for a west coast IPA; not hoppy at all but not much malt flavor or complexity going on either.	8.4	4.9	8.7	8.9	8.5	8.7	6.9	6.9	6.9	8.5	6.9	6.9	6.9	6.9	6.9	8.5	6.9	6.9	6.9	6.9
711	Caldera IPA	American IPA	Poured from a 12 oz can to a pint glass. A - Deep Amber color with a healthy head and most decent retention. Thick spotted lacing climbing down various sides of the glass. S - A large upfront hit of citrus with some pine notes hiding behind some sweet caramel malt essence. T - Right of the bat, a major hit of citrus with a follow up of some semi-sweet flavor (pineapple). Mildly sweet malty transi…	8.4	6.9	6.9	8.9	8.5	8.7	6.9	6.9	6.9	8.5	6.9	6.9	6.9	6.9	8.9	8.5	6.9	6.9	6.9	6.9
712	Coconut Porter	American Porter	First had: on tap at Concordia Ale House, Portland, OR Poured into a 12oz. glass, a dark brown-black with a thin tan head. I don't like coconut anything really, but the wife does, and she got this beer, so I'm glad I ended up sampling it because I was pleasantly surprised at how good it was. Smelled of--you guessed it--coconut, and milk chocolate, with some smooth roasted malts in the background.…	8	6.5	8.3	6.5	8.1	6.7	6.5	6.5	6.5	8.1	7.1	6.5	6.5	7.2	6	6.5	8.5	6.5	6.5	6.5
713	Dry Hop Orange	American Amber / Red Ale	Orange color for a beer with orange in the name. Minimal head, its all good. Definite citrus (orange?) hop impressions here. Pleasant. Dry taste, moderate bitterness, full hop mouthfeel. Easy to drink. Not overpowering hop presence, but good nonetheless, gives it the delicate and on point treatment moreso than just simplistic bitter brutality. Crystal and caramel malt seem to be kicking it here. …	6.5	8.5	6.5	6.5	8.1	8.3	6.5	4.5	6.5	8.1	7.1	6.5	6.5	7.2	6.5	6.5	6.5	6.5	6.5	6.5
714	Dry Hop Orange	American Amber / Red Ale	This was at the newer Caldera Tap House in Ashland (Rogue Brewery's old, original spot....) It was a little dark on the patio outside, but it certainly had an orange glow and appropriate lacing. Aroma had lavender, clementine, grapefruit pith, scented geranium and thai basil exploding from the glass. Delightfully potent hops without the poison-like bitterness or tannin. Don't get me wrong, I like…	6.5	6.5	6.5	8.5	6.5	6.5	6.5	6.5	6.5	6.5	7.1	6.5	6.5	6.5	6.5	6.5	6.5	6.5	6.5	6.5
715	Dry Hop Orange	American Amber / Red Ale	I had the opportunity to try this wonderful beer on tap at the Rogue Brewery sponsored Bones and Brew Backyard BBQ this weekend in Portland, Oregon's Pearl District. Thirty delicious beers on tap and this was the first I tried (hey, I'm a Southern Oregon man, plus my girlfriend wanted something a little fruity). The orange flavor was vibrant and quite simply amazing. Sweet, but not too sweet, and…	7.7	7.7	7.7	7.7	7.7	7.7	9	7.7	7.7	9	8.3	7.7	7.7	7.7	7.7	7.7	7.7	7.7	7.7	7.7
716	Dry Hop Orange	American Amber / Red Ale	Tried this beer recently on-tap at Tugboat Brewing in Portland, a pint glass at Happy Hour - May 1, 2007. Pretty sure I've had this before... Here's the description from Caldera's website for this year-round offering: "A conundrum in the world of beer styles. This ale does not fit any conventional beer style. Orange in color, this beer has hop characteristics of oranges and tangerines. Grist: Pre…	7.3	7.3	9	7.3	8.9	9	7.3	8.9	3.5	8.9	7.9	7.3	7.3	7.3	7.3	8.9	9	8.9	7.3	7.3
717	Dry Hop Orange	American Amber / Red Ale	On tap tonight at the Horse Brass. Nice looking orangy amber ale with a tiny white head that lasts no time, some lace left. Aroma is pleasant but nothing special ..of hops and malts with a touch or orange peel zest. The taste was exhilarating to start with the hops blending well with the orange peel falavours but after a while it bacame dullish,but themalts held throughout. Mouthfeel was rather o…	8	6.5	8.3	6.5	6.5	6.5	6.5	6.5	6.5	6.5	6.5	6.5	6.5	6.5	4	6.5	6.5	6.5	6.5	6.5
718	Dry Hop Orange	American Amber / Red Ale	I'm guessing a bit with the style on this one. I suspect it is intended as a fruit beer. The orange in the name is certainly reflected in the taste and nose as well as the colour. I found this on-tap at Kelly's Olympian and certainly hasn't been there for more than a fortnight. This brew works well. It is dry and hoppy as the name suggests, and the orange doesn't ruin this by making it too sweet.…	6.5	6.5	6.5	6.5	6.5	8.3	6.5	6.5	6.5	8.1	6.5	6.5	6.5	6.5	6.5	6.5	6.5	6.5	6.5	6.5
719	Alpha Beta	American IPA	Poured a deep copper hue with a one and a half finger foamy white head. There was good retention and lacing. The smell featured a full cereal grain, caramel and a citric hop. The taste was mainly hop driven with a grain full malt behind. Citus and pine dominated. Theouthfeel was typical of the style with a very dry finish. Overall a tasty hop driven west coast ale.	8.4	6.9	8.7	8.9	8.5	8.7	6.9	6.9	6.9	8.5	6.9	6.9	6.9	7.6	6.9	6.9	6.9	6.9	6.9	6.9
720	Caldera Pilsener Bier	German Pilsener	Exceptionally pale yellow with vigorous carbonation, a light white head, fogged body, and full abstract lace. This simple session lager has a sustained head, a light appealing aroma, and enough Saaz to keep your feet tapping. Could use a catchier name though. Served on tap at the Siskiyou Pub, Ashland, OR.	8	6.5	8.3	6.5	6.5	6.5	6.5	6.5	6.5	6.5	6.5	6.5	6.5	7.2	6.5	8.1	6.5	6.5	6.5	6.5
721	Caldera Pilsener Bier	German Pilsener	Okay, pilseners aren't that hard to make, but being able to match what I drank in Germany? Well, that's a tall order. With that said, this reminded me of the beers I drank in Germany, when I favored the crisp, clean taste of a cold pilsener. The color is straw yellow and crystal-clear. The smell is light and floral, and the taste is crisp, malty-sweet and lightly hopped. In addition, the hops hit…	8.8	9	7.3	7.3	7.3	9	7.3	7.3	8.5	8.9	7.3	7.3	7.3	7.3	7.3	7.3	7.3	7.3	7.3	7.3
722	Hibiscus Ginger Beer	Fruit / Vegetable Beer	Again folks, I do enjoy a fruit beer every now and then, and this was a pretty decent brew, just not a stand out. A - pours an average reddish gold hue with light carbonation and a thin head S - Actually nice on the nose, delicate perfume with ginger, honey, and flowers up front. T - Pretty good, though nothing special, kind of girly, but would be nice to drink at the pool or beach M - light bodi…	8	6.5	6.5	6.5	6.5	6.5	6.5	6.5	6.5	8.1	6.5	6.5	6.5	6.5	4	8.1	6.5	6.5	6.5	6.5
723	Exotic Erotic Passion Fruit Ale	Fruit / Vegetable Beer	Pour from draught into an imperial pint at the Horse Brass, Exotic Erotic Passion Fruit Ale is a clear gold, with a thin white head and no lace. The smell is mild and fruity, as much from the dry hopped cascade(?) as the passion fruit it seems. Not bad, but more restrained then I expected. The taste is bitter sweet, a little grainy, not much hops and a touch of passionfruit. Basically drinks like…	7.6	8.1	7.9	6.1	6.1	6.1	7.5	6.1	6.1	7.7	6.7	7	6.1	6.1	3.6	6.1	8.1	6.1	6.1	6.1
724	Hopportunity Knocks	American IPA	Ruddy read pour with 2 fingers of cream head. Great retention and thick strands of lace. Floral hop nose. Woody, earthy mix. Bread malt thrown in for good measure. Taste is hop esthers, with light resin and oil. Also a surprise with a taste of strawberry licorice. Thick, chewy body for the style. I'd get this again.	6.9	6.9	6.9	6.9	8.5	8.7	6.9	6.9	6.9	6.9	6.9	6.9	6.9	6.9	8.9	6.9	6.9	6.9	6.9	6.9
725	Hopportunity Knocks	American IPA	Tasted nov. 12th 2011 (from notes) A - beautiful copper/amber, almost no but very white head and no lacing S - sweet yeast, sweet malts, very hoppy! Lots of citrus. Pineapple, grapefruit, very fresh and crisp. Beautiful bouquet. Smells velvety sweet T - super hoppy! Tons of earth, wood, grassy, tons of bright spring and summer flowers, very nice slightly toasted malts, tons of very, very nice bit…	9	8.5	9	3	8.5	9	8.5	9	8.5	9	9	8.5	8.5	8.5	8.5	8.5	9	9	8.5	9
726	Hopportunity Knocks	American IPA	22oz bottle poured into a tulip glass A: Pours hazy dark red-orange with just over a finger of fairly tight white head. Good retention, leaves decent lacing. S: Pine, candied fruit, caramel. Very sweet smelling, this one could be fading. T: Hops are definitely on the down swing. Upfront I get pine, slightly dank orange and herbs, a little grapefruit, and floral notes. Not too bitter or sharp. The…	8.4	4.9	8.7	8.9	8.5	8.7	6.9	6.9	6.9	8.5	7.5	6.9	6.9	6.9	6.9	8.5	8.9	6.9	6.9	8.5
727	Hopportunity Knocks	American IPA	A: Poured a hazy amber color with a nice white cap S: Faded piney hops, caramel T: Caramel and faded hops battle for dominance while the metallic and old Earthy notes fight for second place. Bad. M: Medium to full body and not one I would recommend hiolding on your palate O: Poor IPA, drainpoured after two sips	7.2	3.7	7.5	5.7	7.3	4.5	5.7	5.7	2.7	7.3	5.7	5.7	5.7	6.4	7.7	5.7	5.7	5.7	5.7	5.7
728	Hopportunity Knocks	American IPA	A: An attractive orangish amber in color, clear. Finger of off-white/tan head with nice texture. Good amount of lacing and film with lots of large bubbles. Unfortunately, this is the highlight of the beer. S: Hops are here, but they're in the backseat of the smell. Caramel and nutty with pine and grass hops. It's not a bad smell at all, but not what I'm looking for in my IPAs really. T: Caramel, …	8	8.5	8.3	8.5	8.1	8.3	6.5	6.5	6.5	8.1	7.1	6.5	6.5	7.2	6.5	6.5	6.5	6.5	6.5	6.5
729	Hopportunity Knocks	American IPA	Poured into an imperial nonic a clear copper with a great one finger sticky white head that nver really leaves,a frothy mass is there during the whole duration of the glass.Big caramel malt in the nose with subdued citric hops,a little hop oomph and it would be great.Citric and herbal hops play against a big caramel/biscuit malt base with neither getting the upper heand really.There is a little l…	8.4	8.9	8.7	6.9	8.5	8.7	6.9	6.9	6.9	8.5	6.9	6.9	6.9	6.9	6.9	6.9	6.9	6.9	6.9	6.9
730	Hopportunity Knocks	American IPA	Pours nice, great head retention, no nose at all. Nice 1st hit bitter followed by what I thought would be a little sweet malty finish. Wrong at death a killer long lasting bitter hit on the back of the tounge. The finish lasts forever. Overall not a killer IPA, but certinly a very tasty drinkable brew that's a lot different than Caldera IPA. I like it, worth a try, if you like IPA's.	7.7	7.7	7.7	7.7	7.7	6.5	7.7	7.7	7.7	9	8.3	7.7	7.7	7.7	7.7	7.7	7.7	7.7	7.7	7.7
731	Hopportunity Knocks	American IPA	Pours a nice clear and bright amber color with a decent head, and a bit of lacing. Aromas are pine like, earthy, pungent and resiny. Smells a bit funky, but not bad. Taste is crisp, biting, with some sharp brewed tea flavors up front. Hint of hard candy sweetness, and light creamy malt flavors. Finish is bitter, earthy, grassy, and dry. Mouthfeel is very good. Very full, smooth, and nicely carbon…	9	9	8.1	9	9	9	8.1	8.1	8.1	8.1	8.7	8.1	8.1	8.8	8.1	8.1	4	8.1	8.1	8.1
732	Hopportunity Knocks	American IPA	Bomber poured into a Duvel tulip. No dating on the bottle or label. Clear, amber body with red highlights. Darker than I would have expected for an IPA. One-finger tan head that sticks around for a while and leaves a smattering of lacing around the glass. The first aroma is definitely from the hops - piney and grassy. But, the predominant aroma as I go down the glass is the malt. Definite predomi…	8	8.5	8.3	8.5	8.1	5.3	6.5	6.5	6.5	8.1	6.5	6.5	6.5	6.5	6.5	6.5	6.5	6.5	6.5	6.5
733	Hopportunity Knocks	American IPA	This one is eclipsed by the regular Caldera IPA that comes in a can unfortunately... I was looking for a more pronounced citrus bitterness and this was more floral and fragrant in nature... A different animal altogether and this somehow missed the mark for me... A fairly average brew with just a nint of hops to it and this bottle should be pretty fresh... This wasn't bad, mind you, but it just ta…	6.1	6.1	6.1	6.1	6.1	7.9	6.1	6.1	6.1	6.1	6.7	6.1	6.1	6.1	6.1	6.1	6.1	6.1	6.1	6.1
734	Hopportunity Knocks	American IPA	This beer poured out as a nice golden color, almost copper. The head was fluffy and white, left behind a strong lacing too. The smell of the beer was floral and citrusy. The taste of the beer has a sweet bitterness, plenty of citrusy grapefruit flavors and a touch of malt in the back end. The mouthfeel has a good bite to it, with a dry aftertaste. Overall it's a good IPA, I am glad I tried it for…	8.4	6.9	8.7	8.9	8.5	8.7	6.9	6.9	6.9	8.5	7.5	6.9	6.9	6.9	6.9	6.9	6.9	6.9	6.9	6.9
735	Hopportunity Knocks	American IPA	Appearance: Pours a hazy amber color with a sturdy inch of a head that leaves a few shards behind Smell: Malt forward, with caramel and nuts backed up by piney hops Taste: Caramel and nut flavors, up front, with a burgeoning piney character that takes over by mid-palate; after the swallow, the malts return to add more sweetness to the profile while the hops turn a bit metallic Mouthfeel: Medium t…	7.6	4.1	6.1	6.1	7.7	4.9	6.1	6.1	3.1	7.7	6.1	6.1	6.1	6.8	8.1	7.7	6.1	6.1	6.1	6.1
736	Hopportunity Knocks	American IPA	Pours a brilliant ruby with a 1-finger offwhite head. Solid ring of retention and moderate lace. With obvious nods from the ruby color, this has a much more roasty character to the malt- toasted grain and apricot aromas- while the bigtime hops add a lot of floral, grapefruity tones as well as a faint touch of cheesy pungency. Unfortunately, with the darker roast on the malt making a bigger overal…	8.8	9	7.3	7.3	8.9	9	7.3	7.3	7.3	7.3	7.9	7.3	7.3	7.3	7.3	7.3	9	7.3	7.3	7.3
737	Hopportunity Knocks	American IPA	taste- caramel, grains, nutty maltiness, resiny hoppiness, black pepper color- orange amber clarity- clear smell- malt, caramel, perfumy hops, sour notes body- medium weight on the palate, hoppy bite at the front of the mouth, soft feel appearance- thin, slightly off-white head with very little carbonation and lace retention overall impression- average beer, website says it is a larger version of…	7.2	7.7	7.5	5.7	7.3	7.5	5.7	5.7	5.7	7.3	5.7	6.6	5.7	5.7	3.2	7.3	5.7	5.7	5.7	5.7
738	Hopportunity Knocks	American IPA	650 mL bottle poured into a pint glass. Appearance - Purs a murky amber with a sizable head. Lacing is minimal once the head dissipates. Doesn't look bad. Smell - Some citrus hops. Not overwhelming. There's a background smell that reminds me of homebrew. Like a musty smell. Taste - Taste is initially hoppy, but not all that hoppy. Behind that is a nutty maltiness, maybe with a hint of spiciness. …	7.2	3.7	5.7	7.7	7.3	7.5	5.7	5.7	5.7	5.7	6.3	5.7	5.7	5.7	5.7	7.3	5.7	5.7	5.7	5.7
739	Hopportunity Knocks	American IPA	Attractive amber in the tulip glass with very nice head and lacing. Modest aroma. Initial taste is promising. A touch of sweet malt but mostly it's the heavy hand of hops. Sharp and acidic on the palate. Some aromatics with a flowery touch, but mostly just bitter. Aftertaste goes on and on. Unrelieved bitterness with not much interest to go with it. Not very drinkable. I am trying to find somethi…	8.8	7.3	7.3	9	8.9	6.1	7.3	7.3	8.5	8.9	7.9	8.2	7.3	7.3	7.3	7.3	7.3	7.3	7.3	7.3
740	Hopportunity Knocks	American IPA	Poured from a bomber into a shaker pint glass. A: Clear, light reddish-amber color with one finger of lofty off-white foam head. Moderate lacing remains on the glass. S: A faint combination of floral and piney hops that also feature some toast and mixed fruit. T: Begins off-dry, with malt-focused flavors of toasted bread and caramel that increase in sweetness. Hop aromatics are floral but muted. …	7.6	8.1	7.9	8.1	7.7	7.9	6.1	6.1	6.1	7.7	6.7	6.1	6.1	6.1	6.1	7.7	3.3	6.1	6.1	6.1
741	Hopportunity Knocks	American IPA	Reddish amber with good clarity. Modest head that leaves light lacing. Pretty color, but fairly unusual for an IPA. Pleasant nose but more malty than hoppy - graham cracker maybe? Herbal hop character with moderate lingering bitterness. A bit metallic. Medium bodied. A bit juicy but metallic bitterness builds to dominate the impression.	7.6	6.1	6.1	8.1	6.1	7.9	6.1	6.1	3.1	6.1	6.7	6.1	6.1	6.1	6.1	6.1	6.1	6.1	6.1	7.7
742	Hopportunity Knocks	American IPA	The beer looks ok in the glass. A bit hazy with a nice thick head. It smells like butterscotch with a hint of citrus. It tastes like butterscotch with a bit of hop bitterness. The mouthfeel is ok but I can't get past the butterscotch. Am I tasting diacetyl?	6.5	4.5	6.5	6.5	6.5	8.3	6.5	6.5	3.5	6.5	7.1	6.5	6.5	6.5	8.5	6.5	6.5	6.5	6.5	6.5
743	Hopportunity Knocks	American IPA	I like this label. Looks like a 10th grade art class project. Appearance. Slightly hazy, copper orange. One finger of sticky, pale yellow-orange head. Smell. Lemons, sweet grapefruit, floral hops, nice hint of caramel malt. Taste. A little lightly roasted malt in the front then bitter pink grapefruit and pine with a finish like chewing on a yellow grapefruit rind. Mouthfeel. Medium-bodied, medium…	9	5.7	7.7	7.7	9	9	7.7	7.7	7.7	9	8.3	7.7	7.7	7.7	7.7	9	9	7.7	7.7	7.7
744	Hopportunity Knocks	American IPA	22oz bottle A- Pours a hazy amber color with an off-white head with decent retention and lacing. S- The aroma is sweet malt and some citrus notes from the centennial hops as well. The aroma is good, but a little more subdued than I was expecting. T- The taste like the aroma is smooth and malty up front with the hops coming in and lingering well into the finish. M- The mouthfeel is light bodied wi…	8.4	4.9	8.7	8.9	8.5	8.7	6.9	6.9	6.9	8.5	6.9	6.9	6.9	6.9	6.9	8.5	8.9	6.9	6.9	8.5
745	Hopportunity Knocks	American IPA	22 oz bottle from Fred Meyer, N.Salem store. $5.19 Darker than the typical IPA..almost amber beerr with a large thick and frothy cream coloured head. Aroma seems balanced between resiny hop and nice toasty malts. Again the taste is balanced with nice caramell,toasted hops blancing a nice resinous hop bite..lasting after bitterness. Quite nice and thick for style on the palate. Overall i liked thi…	8.8	7.3	7.3	7.3	8.9	9	7.3	8.9	7.3	7.3	7.9	7.3	7.3	7.3	9	7.3	7.3	8.9	7.3	7.3
746	Hopportunity Knocks	American IPA	This bottle was hand delivered from my brother who lives in Portland, OR. The beers pours a deep burnt orange color with a small white head. Very nice lacing on the glass. The dominant smell is of sweet caramel. Taste is also sweet caramel with a strong earthly, almost dirty, hop finish that hangs! A decent beer, but much more malty than I would expect from a beer called Hopportunity Knocks.	6.9	6.9	8.7	8.9	8.5	8.7	6.9	6.9	6.9	8.5	4.4	6.9	6.9	6.9	6.9	6.9	6.9	6.9	6.9	6.9
747	Hopportunity Knocks	American IPA	Poured from a 22oz bomber into a pint glass, the beer has a deep red-copper color with a small, thin 1/2" head that dissipates quickly. The beer is heavily smelling of hops and floral, with a little bit of a smokey background. The hops flavor hits the middle of the tongue, and there is a very short lasting, bitter undertone to it. There is a bitter and at the same time sour aftertaste to the fini…	7.2	5.7	5.7	5.7	5.7	7.5	5.7	5.7	5.7	5.7	6.3	6.6	5.7	6.4	3.2	5.7	5.7	5.7	5.7	7.3
748	Hopportunity Knocks	American IPA	Appearance - This is a dark malty brownish-bronze in color with a good, off-white head that pitted well. Smell - The pine and citrus here is very tight and wrapped in a malty toasted base. The hops are very raw and fresh. Taste - The malt gets bigger at the taste but the hops are still, well, hopping. The malt adds some sweetness here, maybe caramel, and the pine actually seems bigger as well whi…	6.1	6.1	7.9	6.1	7.7	7.9	6.1	6.1	6.1	7.7	6.7	6.1	6.1	6.1	6.1	6.1	6.1	6.1	6.1	6.1
749	Hopportunity Knocks	American IPA	Pours crystal clear golden amber, yellowish thick head, chunky head that falls leaving ample lacing. Smells like cidery malt, hops seemed to be subdued, slight fruitiness. Taste is bitter up front, astringent bitterness twang, slight malt but the body is too light to carry the bitterness. Borderline metallic taste, slightest fruitiness. Not the most fantastic but something I can finish, I'd proba…	7.2	7.7	5.7	7.7	7.3	4.5	5.7	5.7	2.7	5.7	3.8	5.7	5.7	5.7	7.7	5.7	2.9	5.7	5.7	5.7
750	Hopportunity Knocks	American IPA	Pours dark nice amberish color head. Smell is hoppy piney goodness Taste is hoppy (of course) I detected a tiny hint of citrus with followed by a nice grassy piney after taste. went down smooth and a wee bit creamy great beer to start the night out with. all and all typical Hopped out beer, but price VS quality one of the best out there.	8.1	8.1	8.1	8.1	8.1	9	8.1	8.1	8.1	8.1	8.1	8.1	8.1	8.1	8.1	8.1	9	8.1	8.1	8.1
751	Hopportunity Knocks	American IPA	zoso 1967, thanks again for a new treat. BuckyFresh, thanks for drinking said treat with me. Review is from notes on 10/16/10. A: Pours a dark gold, bordering on amber with a tint of orange into a snifter. A half finger khaki head vanishes quickly, leaving a washboard film pattern on top. Thin, straight lines of carbonation move slowly up the glass. Small dotty lacing with a couple of arches is m…	9	7.7	7.7	9	9	9	7.7	7.7	7.7	9	8.3	7.7	7.7	7.7	5.2	9	7.7	7.7	7.7	7.7
752	Hopportunity Knocks	American IPA	Appears dark amber/ red with an inch and a half of off color whit head. It smells citrus. It also smells strongly of caramel. There is a bit of a grassy hop smell as well. It tastes much like the smell. It initially tastes strongly of orange and other citrus fruits. An earthy slightly floral hop flavor is also present. A substantial amount of caramel sweetness balances the beer. A bitter aftertas…	7.6	6.1	6.1	6.1	7.7	7.9	6.1	6.1	6.1	7.7	6.7	6.1	6.1	6.1	6.1	7.7	6.1	6.1	6.1	6.1
753	Hopportunity Knocks	American IPA	Enjoyed with TCHopCraver. Thanks to zoso1967 for supplying this tasty brew! Appearance: Split two ways and poured into a large snifter. The beer pours a hazy copper/orange with a small head that recedes pretty quickly. A small ring of lacing made of large bubbles is left after the head recedes. Some scattered streams of carbonation are visible in the glass. Smell: I was expecting more in the way …	9	5.7	7.7	9	9	9	9	9	7.7	7.7	8.3	7.7	7.7	7.7	7.7	9	9	9	7.7	9
754	Hopportunity Knocks	American IPA	Like someone else has written this almost looked like a barleywine. A nice copper, slightly darker than I'd expect, a little thin head that leaves some lacing. Initially after the pour I took in whiffs of pine, and citrus, but after letting it settle I got more biscuit and sweet malts. Tastes like it smelled, initial hop blast that singes the tongue, then it subsides to give a biscuit/malt based …	8	6.5	6.5	8.5	8.1	8.3	6.5	6.5	6.5	8.1	6.5	6.5	6.5	6.5	4	8.1	6.5	6.5	6.5	6.5
755	Hopportunity Knocks	American IPA	A pretty orange and auburn color scheme going on, head was very doughy with good retention. Aroma was hoppy to a degree, but wasn't anything to write home about. The appearance was like a 4.25 and the aroma 3.75, so it all evens out. Intense bitterness when you drink this. Seemed to be chinook, cascade and centennial combo, maybe with some willamette's thrown in for good measure. At times the bit…	6.1	6.1	6.1	8.1	6.1	7.9	6.1	6.1	6.1	6.1	6.7	6.1	6.1	6.1	6.1	6.1	6.1	6.1	6.1	6.1
756	Hopportunity Knocks	American IPA	Very cloudy dark orange body is opaque. Two fingers of slighty rocky, mostly level white foam. Very piney aroma, with a bit of biscuit and a faint whiff of cleanser. Big swath of sweetness splatters across the tongue. Mix of hop tastes follows - grapefruit citrus, earthy, pine. Medium plus mouthfeel. Ok drinkability. An ok but unexceptional IPA or IIPA. No date to be found, so unless I encounter …	6.9	4.4	8.7	6.9	6.9	8.7	6.9	6.9	6.9	6.9	6.9	6.9	6.9	6.9	6.9	6.9	6.9	6.9	6.9	6.9
757	Hopportunity Knocks	American IPA	Appearance: (4.0) - Pours a dark clear copper. Looks much like an amber ale. Couple fingers of fluffy white foam.. settles to a large fluffy ring of lace, and thin pillow on top. Smell: (3.5) - Big grassy spicy earthy hops. Caramel malt background. Smells very herbal and bready. Lightly sweet. Lots of caramel malts here. Slight citrus touch to the hops. Taste: (3.5) - Big piney and grassy hops. Q…	7.6	8.1	7.9	6.1	7.7	7.9	6.1	4.1	6.1	5.7	6.7	6.1	6.1	6.1	3.6	7.7	6.1	3.9	6.1	6.1
758	Hopportunity Knocks	American IPA	Appearance: orange-copper, good clarity, spongey layer of yellowy foam that collapses to a thin cap Aroma: luscious, billowy bouquet of caramelly malt, cooked strawberries, and woodsy hops Flavor: medium-sweet malt backbone with a biscuity/caramelly note; scrunchy, grassy hop flavor with a mellow bitterness; finishes semisweet with a fresh-hop aftertaste Mouthfeel: medium-full body, gentle carbon…	7.6	6.1	6.1	6.1	7.7	7.9	6.1	6.1	6.1	7.7	6.7	6.1	6.1	6.8	5.6	7.7	8.1	6.1	6.1	6.1
759	Hopportunity Knocks	American IPA	Thanks to Patrick (Jctribe25) for brining this bottle back from Cali for me. Thanks man. Good looking beer. Thick, creamy head that rises well above the glass and has a great deal of structure. It eventually collapse upon itself but leave a sheet of thick lacing in the glass. The beer is a deep dull amber color with a light haze. No visible carbonation. Some orange tones in the color. Aroma is mo…	9	7.7	9	9	9	9	7.7	7.7	7.7	9	8.3	7.7	7.7	7.7	9	9	9	7.7	7.7	7.7
760	Hopportunity Knocks	American IPA	22oz bottle into a perfect pint. A - Hazy auburn, pours with a huge pillowy three fingers of head with nice retention. Rings of lacing down the glass. Very nice looking. S - Not as hoppy as the illustration on the label might lead you to believe. And ugh, it has a vegetative quality to it that just does not work at all for me, almost like leafy greens. Some sweet malts also lurking around the edg…	6.9	4.9	6.9	8.9	6.9	8.7	6.9	6.9	6.9	8.5	7.5	6.9	6.9	7.6	8.9	6.9	6.9	6.9	6.9	6.9
761	Hopportunity Knocks	American IPA	22 picked up yesterday at the COOP.. Poured into my Old Guardian goblet.... pretty deep cloudy orange verging on amber.. nice enough 1 finger off white head has pretty good retention and lacing. Nose is pithy grapefruit hops and some back ground floral hoppiness... the pale malts are pretty prevalent.. so is some toasty malts. Pretty big up front.. bitter and bracing citrus hops move slowly but s…	8.8	5.3	9	9	8.9	9	7.3	7.3	7.3	7.3	7.9	7.3	7.3	7.3	7.3	8.9	7.3	7.3	7.3	7.3
762	Hopportunity Knocks	American IPA	Into a standard pint. Picked up from K&L Wines in Hollywood. Slightly golden, amber body with an off white two finger rocky head. Good lacing and head retention. A clean piney hop fragrance dominates the nose. Also some floral notes, a slight grapefruit citrus scent, and a caramel like sweetness. The taste is of toasty caramel malts, some bread, a bit of butterscotch, bitter tobacco resin, minty …	8.8	7.3	9	9	8.9	9	7.3	7.3	8.5	8.9	7.9	7.3	7.3	7.3	7.3	8.9	7.3	7.3	7.3	7.3
763	Hopportunity Knocks	American IPA	From bomber to pint glass 08/10/10 A: Pours a deep orange-copper with a 1 inch, mocha-colored head. Appears quite oily and dense for the style and the carbonation looks like it's struggling to escape. Lots of foamy lacing. S: Citrusy grapefruit aroma and lots of pine. There is a faint sweetness in the backdrop, but the overall nose seems a little dampened. T: Bitter, grapefruity hops crash the pa…	9	8.1	8.1	9	9	9	8.1	9	8.1	9	8.7	8.1	8.1	8.8	9	9	8.1	9	8.1	8.1
764	Hopportunity Knocks	American IPA	22oz bottle shared on the review date Being a huge of Caldera IPA, I had great expectations of this one. Hazy amber with a thin eggshell head. Mild lacing left gossamer strands clinging to the sides of the glass. Loads of sweet toffee malt and some big piney hops in the nose. Slightly out of balance with a bit much malt. Initial toasted malt blooms into an explosion of biscuit in the middle, with…	8	4.5	6.5	8.5	8.1	8.3	6.5	6.5	6.5	8.1	7.1	6.5	6.5	6.5	4	6.5	6.5	6.5	6.5	6.5
765	Hopportunity Knocks	American IPA	22oz into tulip, thanks augustgarage. I love Caldera IPA and am looking forward to this one. A- Darker than expected, amber in color. Decent head, tan in color, nice lace rings. S- Sweet, sugar-coated floral hops, some pine resin. T- Impressively bitter. Dry hopped? Intense hop flavors, piny/earthy combo. Great lingering finish. M- Healthy carbonation, great finish, nice heft to the beer. Not too…	9	7.7	9	7.7	7.7	9	7.7	7.7	7.7	9	8.3	7.7	7.7	7.7	7.7	9	7.7	7.7	7.7	9
766	Hopportunity Knocks	American IPA	Big thanks to G311 for this one. A - Nice big IPA appearance: deep amber with a rich head, though lesser retention and lace. S - Really a very muted nose. It is nearly astoundingly so. T - The taste is quite a bit more, well, existent... because there is really nothing but a ghost of and IPA there in the aroma dept. A bit floral and grassy, and some caramel; tastes good, just not exceptional. M -…	8.4	6.9	6.9	6.9	8.5	8.7	6.9	6.9	6.9	8.5	6.9	6.9	6.9	7.6	6.9	6.9	6.9	6.9	6.9	6.9
767	Hopportunity Knocks	American IPA	A: poured a caramel brown with a thin head that left a little bit of sticky lacing on the glass. S: at first I get caramel aromas with a underlying floral hop notes which had a good malt presence. There was also some citrus and bready notes as well. T: some nice piney hops pop out on the taste with caramel and citrus grapefruit accents that help out on the bitterness. It seems to have a decent ma…	8.4	6.9	6.9	8.9	8.5	8.7	6.9	6.9	6.9	8.5	7.5	6.9	6.9	6.9	4.4	8.5	6.9	6.9	6.9	6.9
768	Hopportunity Knocks	American IPA	Poured from a 22oz bomber into my Dogfish Head shaped pint glass. Kind of a creepy label with big hop cones banging down your door out in space... SAE/ECE Amber liquid, not quite clear with brighter amber highlights. A pale buff/cream crown of soft peaks recedes to a lasting finger, leaving behind crazed webs of fine sticky lacing. Brewed with 100% Centennial hops at all stages and this shows - t…	8	8.5	6.5	8.5	8.1	8.3	7.9	8.1	6.5	6.5	7.1	6.5	6.5	7.2	6.5	8.1	6.5	8.1	6.5	6.5
769	Hopportunity Knocks	American IPA	On tap at Horse Brass, 7.9.2010, $4.75 imperial pint. One finger creamy white head, medium-fast dissipation with some lacing. Reddish amber clear body, no visible carbonation. The nose is spicy, piny hops and caramel malts, battling for attention, nicely balanced. Taste is a bit of malty sweetness upfront, firm malt backbone in the middle, and a lingering fairly bitter resiny hop finish. Mouthfee…	9	9	9	9	9	9	7.7	9	7.7	9	8.3	7.7	7.7	8.4	7.7	9	9	9	7.7	9
770	Hopportunity Knocks	American IPA	this is my first Caldera brew have seen cans of pale ale and ipa before. Upon pouring this ipa i saw a hazy amber beer with a thick dull white head and smelled hops. A goodstart to an ipa. The smell is of citrus-grapefruit, earthy, and a hint of pine. The taste is pungent grapefruit, battling pine, and subtle sweet malt flavor. Not the most complex beer but all the same good.	8.4	4.9	8.7	6.9	8.5	8.7	6.9	8.5	6.9	8.5	6.9	6.9	6.9	6.9	8.9	6.9	6.9	6.9	6.9	6.9
771	Hopportunity Knocks	American IPA	22oz bottle. Pours dark copper with an inch-plus head of biege. Plenty of webbed lacing and a solid skim coat on the surface for the duration of the glass. Aromatics are laced with dank tangerine, pine, caramel, and grapefruit. Somewhat pungent. Sweet malt follows through. Medium bodied with a slightly chewy, tacky mouthfeel. A bit grippy. Plump malt and pithy tangerine lead off the palate. Pine-…	8.4	6.9	6.9	8.9	8.5	8.7	6.9	6.9	6.9	8.5	7.5	6.9	6.9	6.9	6.9	6.9	6.9	6.9	6.9	8.5
772	Hopportunity Knocks	American IPA	Appearance - Pours a cloudy dark tangerine color with about a finger of tan head that quickly dissipates leaving slight lacing. Smell - The nose is of heavy caramel and malt, slightly bitter grapefruit, hops, other citrus such as orange peel, and slight piney and floral scents. Taste - More balanced than I would have thought. A hoppy citrus burst up front that becomes more bitter the more you dri…	6.1	4.1	7.9	8.1	7.7	7.9	6.1	7.7	6.1	7.7	6.7	6.1	6.1	6.1	6.1	7.7	6.1	7.7	6.1	6.1
773	Hopportunity Knocks	American IPA	22 oz. bottle, A: Pours amber with a good frothy white head, good lace, nice looking IPA. S: Classic Centennial, northwest hop nose. Grapefruit, tangerine, assorted citrus, with a hint of pine and malt. T: On the maltier side, this is definitely not San Diego. Strong pink grapefruit, cantaloupe rind, with the strong crystal malt flavour, bordering on amber ale. M: Fairly light-bodied in this styl…	8.4	8.9	8.7	6.9	8.5	8.7	6.9	6.9	6.9	6.9	6.9	6.9	6.9	6.9	6.9	8.5	6.9	6.9	6.9	6.9
774	Hopportunity Knocks	American IPA	A 22 ounce bomber bottle picked up at Abe's for $5 and change. Uncapped and poured into my Imperial nonic pint glass. Appears a crystal clear deep copper color with a good inch of sticky off white foam. The head leaves a thick lace in its wake. Nose and flavors are of caramel malt, white and red grapefruit peel, pith, and juice, plenty of floral notes, some other citrus such as orange and lemon, …	8	8.5	8.3	6.5	8.1	8.3	6.5	6.5	6.5	8.1	7.1	6.5	6.5	6.5	8.5	8.1	6.5	6.5	6.5	8.1
775	Hopportunity Knocks	American IPA	This beer pours a wonderful copper amber with only a slight white head and decent lacing. The aroma is very complex with plenty of pine and citrus hops, but also some toasty roasty malt character that is not overpowering and quite nice. The flavor follows the same path. Very bitter with a huge citrus and pine punch to the taste buds, as well as a groin kick of roasted and caramel malt. I have to …	9	7.7	9	9	9	9	7.7	7.3	7.7	9	8.3	7.7	7.7	8.4	7.7	7.7	7.7	7.7	7.7	7.7
776	Hopportunity Knocks	American IPA	Bomber (with a cool label) poured into my large Gulden Draak tulip, Hopportunity Knocks is orangish pale amber with a huge light sand head that is very tight and creamy, slow to subside, leaving big chunks of foamy lace. Very nice head, but the body's a bit dark and murky for an IPA. Smell is skunky, some citrus, earthy spice too. Nice floral sweetness, but not the blistering hops I expected from…	8	4	6.5	6.5	8.1	8.3	6.5	6.5	3.5	6.5	7.1	6.5	6.5	6.5	6.5	6.5	8.5	6.5	6.5	6.5
777	Hopportunity Knocks	American IPA	Purchased in Portland during my spring break Pacific Northwest trip, the only bottle offering I've had from Caldera. Poured is a orange hued color. This IPA tastes maltier than the ones I used to have. Drinking at near room temperature made this even maltier-tasting, which isn't necessarily bad, but to me it tastes more like an amber than an IPA. It's a good beer but not outstanding.	7.6	6.1	6.1	6.1	6.1	4.9	6.1	6.1	6.1	6.1	6.1	6.1	6.1	6.1	6.1	6.1	6.1	6.1	6.1	6.1
778	Hopportunity Knocks	American IPA	A: Dark amber with a slight hint of red. S: Lots of citrus, but it's kind of weak. T: Good hop flavor, pretty bitter. You get an immediate citrus flavor followed quickly by the bitterness. M: Medium body, a little too bitter and malty on the aftertaste for me. Much prefer their IPA in a can. D: Moderate drinkability, I had the bomber myself, and didn't want another one. I too was excited to see a…	8	6.5	6.5	6.5	6.5	8.3	6.5	6.5	6.5	6.5	7.1	6.5	6.5	6.5	6.5	6.5	6.5	6.5	6.5	6.5
779	Hopportunity Knocks	American IPA	Clear dark amber with a good three finger white head. Plentiful lacings. Aroma is fruity citrus hops with a bit of leather. Taste is full deep leathery bitter hops with the correct amount of malts. The label describes "centennial hops" as the mainstay of all that bitterness. Mouthfeel is just right, and drinkability is very good for this style. Kudos to Caldera for daring to bottle a limited prod…	8	8.5	8.3	6.5	6.5	8.3	7.9	6.5	6.5	6.5	7.1	6.5	6.5	7.2	6.5	6.5	6.5	6.5	6.5	6.5
780	Hopportunity Knocks	American IPA	The hopportunity knocks poured a copper color with a 2-3 finger foam head with decent retention. The nose is high on citrus since on the bottle it mentions solely Centennial. You also get a little sweetness. Solid malt backbone with a moderate bitterness. Not over the top but manageable. In the mouth it tickles the roof of the mouth and leaves a mark on tongue. Overall a good offering in a bottle…	8	6.5	6.5	6.5	8.1	8.3	6.5	6.5	6.5	6.5	7.1	6.5	6.5	6.5	6.5	6.5	6.5	6.5	6.5	6.5
781	Hopportunity Knocks	American IPA	What's this? Caldera brew in a bottle! Who knew?! I thought they were strictly about the can, but I stand corrected. The pour is a nice copper color with a thin layer of head that vanishes quickly, and the lacing is minimal. Citrus hops along side mild malts on the nose. Mouthfeel is medium with a nice amount of carb. The flavor is good and hoppy; nice and bitter! This is not a beginner's ale, so…	8.4	6.9	6.9	8.9	6.9	8.7	6.9	6.9	6.9	6.9	7.5	6.9	6.9	6.9	4.4	6.9	6.9	6.9	6.9	6.9
782	Imperial Stout	American Double / Imperial Stout	On tap at Concordia Alehouse in Portland, OR. For the record, this was not billed as the Old Growth on the beer list. I have a new entry on my very favorite Imperial Stouts list. What a dandy brew! I've never quaffed a stout quite like this one. Huge chocolate/spice aroma, nice creamy medium-full body with moderate carbonation and little lace left on the pint glass. Fabulous roasty, sweet, chocol…	9	8.1	8.1	8.1	9	9	8.1	9	8.1	9	8.1	8.1	8.1	8.8	9	9	9	8.1	8.1	8.1
783	Cauldron Brew	American Strong Ale	Had this on tap at Horse Brass. It arrived at the same time as my wife's Guinness and our friend's Black Butte. The similarity in the beers visibly was uncanny. It was a solid opaque black graced with a regal quaff of foam. The aroma was tart and slightly smokey. Mild, but partly due to the competition with the fancy pipe smoke from the guy sitting next to us. The taste was astounding. Its rare t…	8	6	6.5	6.5	6.5	6.5	6.5	6.5	6.5	8.1	6.5	7.4	6.5	6.5	6.5	6.5	8.5	6.5	6.5	6.5
784	Ashland Amber	American Amber / Red Ale	A can picked up in Baltimore. Pours a clear amber color with lots of foamy off-white head. Good retention leaves some spotty lacing. Smells of grassy hops, bread, caramel, and earth. Tastes of bread, toasted grains, caramel, lite citrus, and an earthy and grassy finish. Medium in body with good carbonation. Clean and smooth, malty and grainy with a nice bitter finish. Refreshing and easy to drink…	9	9	9	9	9	9	8.1	8.1	9	9	8.7	8.1	8.1	8.1	8.1	9	9	8.1	8.1	8.1
785	Ashland Amber	American Amber / Red Ale	I assume this is fairly fresh as it is the first time I have seen it at my favorite beer store. Pours clear amber with a one finger white head. Fair lacings. Aroma is very hoppy for the style. Taste is quite hoppy earthy slight citrus and a firm but not overly sweet backbone. Medium dry mildly bitter finish. A bit astringent on the palate. Not sweet and cloying like most American Ambers. I think …	7.2	7.7	7.5	5.7	5.7	7.5	5.7	5.7	5.7	5.3	3.8	5.7	5.7	5.7	5.7	5.7	2.9	3.5	5.7	5.7
786	Ashland Amber	American Amber / Red Ale	Saw the colorful can on the store shelves and realized it wasn't Caldera Pale! Amber is finally in a can! pours a rich, orange tinged textbook amber hue, crystal clear with a thick, light tannish-orange two-finger head that has impressive retention and leaves behind just a bit of lacing. more lacing and this one would be perfect. aroma is a fairly potent yet straight forward mix of malts, a hint …	8.8	9	7.3	9	8.9	9	7.3	7.3	8.5	8.9	7.9	7.3	7.3	8	9	7.3	7.3	7.3	7.3	7.3
787	Ashland Amber	American Amber / Red Ale	Served in dining room of Crater Lake Lodge, Crater Lake National Park, OR, in 12 ounce pilsner glass. Dark amber color with one finger head. Initial hop aroma pronounced. Slight lemon tang gave way to pronounced hop finish. Very drinkable, would make a good session beer. A pity I was not able to try CBC's IPA this trip. As good as the Amber was, the IPA would have been outstanding.	8	6.5	6.5	6.5	6.5	8.3	6.5	6.5	6.5	6.5	6.5	6.5	6.5	6.5	6.5	6.5	6.5	6.5	6.5	6.5
788	Ashland Amber	American Amber / Red Ale	Pours a bright and clear amber color with a nice head. Aromas are subtle, some malts, and a bit of sweetness. Flavors are similar to that of brewed tea, with some malt sweetness and creaminess. The finish is crisp and a tad bitter from the hops. Mouthfeel is pretty good, a nicely carbonated beer. Very session worthy amber. Nothing special, but it's simple and tasty.	8.8	9	7.3	7.3	8.9	7.3	7.3	7.3	7.3	7.3	7.9	7.3	7.3	7.3	7.3	7.3	7.3	7.3	7.3	7.3
789	Ashland Amber	American Amber / Red Ale	Nice amber color and sticky white head. Light hop presence backed by a strong malt body and a bit of yeast. A bit flowery and sweet. Tastes solidly malty with a decent hop touch. A bit sour on the finish but otherwise not bad at all. Finishes smooth as well. Not bad, a more enjoyable amber and very nice looking to say the least.	8	6.5	8.3	6.5	8.1	8.3	6.5	6.5	6.5	8.1	6.5	7.4	6.5	6.5	6.5	6.5	8.5	6.5	6.5	6.5
[truncated: 4,211 more rows]

## Sheet: Sheet2
Color matching the style
Clarity and luster
Foam color and fineness
Head retention and lacing
Malt aroma
Hop aroma
Yeast fermentation character
Aroma complexity and balance
Cleanliness (absence of off-flavors)
Sweetness
Bitterness
Acidity
Saltiness
Umami/savoriness
Body/fullness
Carbonation / Mouthfeel crispness
Smoothness / Creaminess
Balance and structure
Finish cleanliness
Aftertaste persistence
Total beer score
